# Supplementary material for: Genetic mapping, marker development, and identification of candidate genes for powdery mildew resistance in Malus baccata ‘Jackii’
Source: Front Plant Sci. 2026 Feb 12;16:1716290. doi: 10.3389/fpls.2025.1716290 (PMC12955710; doi:10.3389/fpls.2025.1716290)
Supplement: Supplementary file 3 [file Table2.xlsx]

## Sheet: Genes in the region of interest
Table S6. Annotated genes in the region of interest in haplotype 1 of linkage group 10 in M. baccata 'Jackii'.
Position in haplotype 1 of linkage group 10 in Malus baccata 'Jackii' (bp)	Gene ID	GO_annotation	KEGG_annotation	KOG_class	KOG_class_annotation	Pfam_annotation	Swissprot_annotation	TrEMBL_annotation	eggNOG_class	eggNOG_class_annotation	nr_annotation
21400560-21402094	Malus10G017470.1	Molecular Function: DNA binding (GO:0003677);; Cellular Component: nucleus (GO:0005634);;	K09422|2.7e-151|mdm:103426993|K09422 transcription factor MYB, plant | (RefSeq) myb-related protein 308-like	[K]	Transcription	Myb-like DNA-binding domain	Myb-related protein 308 OS=Antirrhinum majus OX=4151 GN=MYB308 PE=2 SV=1	MYB17 OS=Malus hybrid cultivar OX=604297 PE=2 SV=1	--	--	PREDICTED: myb-related protein 308-like [Malus domestica]
21405681-21407824	Malus10G017460.1	Molecular Function: peroxidase activity (GO:0004601);; Cellular Component: mitochondrion (GO:0005739);; Cellular Component: vacuolar membrane (GO:0005774);; Cellular Component: peroxisome (GO:0005777);; Biological Process: response to oxidative stress (GO:0006979);; Cellular Component: plasmodesma (GO:0009506);; Cellular Component: chloroplast envelope (GO:0009941);; Molecular Function: heme bind…	K00434|9.6e-59|mdm:103412451|K00434 L-ascorbate peroxidase [EC:1.11.1.11] | (RefSeq) LOW QUALITY PROTEIN: L-ascorbate peroxidase 3	--	--	Peroxidase	L-ascorbate peroxidase 3 OS=Arabidopsis thaliana OX=3702 GN=APX3 PE=1 SV=1	PEROXIDASE_4 domain-containing protein OS=Malus domestica OX=3750 GN=DVH24_034537 PE=3 SV=1	E	Amino acid transport and metabolism	PREDICTED: uncharacterized protein LOC103440883 [Malus domestica]
21407826-21410973	Malus10G017450.1	Molecular Function: peroxidase activity (GO:0004601);; Cellular Component: mitochondrion (GO:0005739);; Cellular Component: vacuolar membrane (GO:0005774);; Cellular Component: peroxisome (GO:0005777);; Biological Process: response to oxidative stress (GO:0006979);; Cellular Component: plasmodesma (GO:0009506);; Cellular Component: chloroplast envelope (GO:0009941);; Cellular Component: integral …	K00434|2.0e-69|mdm:103412451|K00434 L-ascorbate peroxidase [EC:1.11.1.11] | (RefSeq) LOW QUALITY PROTEIN: L-ascorbate peroxidase 3	--	--	Peroxidase	L-ascorbate peroxidase 3 OS=Arabidopsis thaliana OX=3702 GN=APX3 PE=1 SV=1	PEROXIDASE_4 domain-containing protein OS=Malus domestica OX=3750 GN=DVH24_034538 PE=3 SV=1	E	Amino acid transport and metabolism	PREDICTED: LOW QUALITY PROTEIN: L-ascorbate peroxidase 3, peroxisomal-like [Malus domestica]
21421040-21422842	Malus10G017440.1	--	--	--	--	--	--	Uncharacterized protein OS=Malus domestica OX=3750 PE=4 SV=1	--	--	hypothetical protein [Malus domestica]
21438228-21448133	Malus10G017430.1	Molecular Function: ubiquitin-protein transferase activity (GO:0004842);;	K10590|0.0e+00|pxb:103965631|K10590 E3 ubiquitin-protein ligase TRIP12 [EC:2.3.2.26] | (RefSeq) E3 ubiquitin-protein ligase UPL3-like	[O]	Posttranslational modification, protein turnover, chaperones	HECT-domain (ubiquitin-transferase)	E3 ubiquitin-protein ligase UPL3 OS=Arabidopsis thaliana OX=3702 GN=UPL3 PE=1 SV=1	HECT domain-containing protein OS=Malus baccata OX=106549 GN=C1H46_032060 PE=4 SV=1	O	Posttranslational modification, protein turnover, chaperones	PREDICTED: E3 ubiquitin-protein ligase UPL3-like [Pyrus x bretschneideri]
21449338-21453744	Malus10G017420.1	Molecular Function: beta-galactosidase activity (GO:0004565);; Biological Process: carbohydrate metabolic process (GO:0005975);; Molecular Function: carbohydrate binding (GO:0030246);;	K12309|3.5e-182|crb:17886179|K12309 beta-galactosidase [EC:3.2.1.23] | (RefSeq) beta-galactosidase 2	[G]	Carbohydrate transport and metabolism	Glycosyl hydrolases family 35	Beta-galactosidase 13 OS=Arabidopsis thaliana OX=3702 GN=BGAL13 PE=2 SV=1	Beta-galactosidase OS=Malus baccata OX=106549 GN=C1H46_032061 PE=3 SV=1	G	Carbohydrate transport and metabolism	PREDICTED: beta-galactosidase 11-like [Pyrus x bretschneideri]
21465193-21468749	Malus10G017410.1	Molecular Function: double-stranded DNA binding (GO:0003690);; Molecular Function: single-stranded DNA binding (GO:0003697);; Cellular Component: nucleus (GO:0005634);; Biological Process: DNA replication initiation (GO:0006270);;	K10736|2.3e-232|mdm:114827580|K10736 minichromosome maintenance protein 10 | (RefSeq) protein MCM10 homolog	[D]	Cell cycle control, cell division, chromosome partitioning	Primase zinc finger	--	MCM10-like protein OS=Pyrus ussuriensis x Pyrus communis OX=2448454 GN=D8674_003408 PE=3 SV=1	D	Cell cycle control, cell division, chromosome partitioning	PREDICTED: protein MCM10 homolog [Pyrus x bretschneideri]
21472915-21476312	Malus10G017400.1	Molecular Function: GTPase activity (GO:0003924);; Molecular Function: GTP binding (GO:0005525);; Biological Process: small GTPase mediated signal transduction (GO:0007264);;	K04392|2.0e-109|mdm:114827581|K04392 Ras-related C3 botulinum toxin substrate 1 | (RefSeq) rac-like GTP-binding protein ARAC3	[R]	General function prediction only	Ras family	Rac-like GTP-binding protein ARAC3 OS=Arabidopsis thaliana OX=3702 GN=ARAC3 PE=1 SV=1	Rac-like GTP-binding protein ARAC3 OS=Pyrus ussuriensis x Pyrus communis OX=2448454 GN=D8674_003407 PE=3 SV=1	S	Function unknown	PREDICTED: rac-like GTP-binding protein ARAC3 [Pyrus x bretschneideri]
21477555-21479197	Malus10G017390.1	Molecular Function: ATP binding (GO:0005524);; Molecular Function: transferase activity (GO:0016740);;	K06689|3.9e-81|dzi:111308747|K06689 ubiquitin-conjugating enzyme E2 D [EC:2.3.2.23] | (RefSeq) ubiquitin-conjugating enzyme E2 10-like	[O]	Posttranslational modification, protein turnover, chaperones	Ubiquitin-conjugating enzyme	SUMO-conjugating enzyme UBC9 OS=Arabidopsis thaliana OX=3702 GN=UBC9 PE=1 SV=1	UBC core domain-containing protein OS=Malus baccata OX=106549 GN=C1H46_032063 PE=3 SV=1	O	Posttranslational modification, protein turnover, chaperones	PREDICTED: ubiquitin-conjugating enzyme E2 28-like [Pyrus x bretschneideri]
21499914-21503732	Malus10G017380.1	Molecular Function: protein kinase activity (GO:0004672);; Molecular Function: ATP binding (GO:0005524);;	K13430|2.4e-77|nta:107764193|K13430 serine/threonine-protein kinase PBS1 [EC:2.7.11.1] | (RefSeq) serine/threonine-protein kinase PBS1-like	--	--	Protein kinase domain	Putative proline-rich receptor-like protein kinase PERK11 OS=Arabidopsis thaliana OX=3702 GN=PERK11 PE=2 SV=2	Protein kinase domain-containing protein OS=Malus domestica OX=3750 GN=DVH24_034543 PE=4 SV=1	T	Signal transduction mechanisms	PREDICTED: probable serine/threonine-protein kinase RLCKVII [Pyrus x bretschneideri]
21518552-21520799	Malus10G017370.1	Molecular Function: DNA-binding transcription factor activity (GO:0003700);;	--	--	--	Basic region leucine zipper	Basic leucine zipper 23 OS=Arabidopsis thaliana OX=3702 GN=BZIP23 PE=2 SV=1	BZIP domain-containing protein OS=Malus domestica OX=3750 GN=DVH24_034544 PE=4 SV=1	K	Transcription	PREDICTED: uncharacterized protein LOC103965600 [Pyrus x bretschneideri]
21522093-21525812	Malus10G017360.1	Cellular Component: nucleus (GO:0005634);;	K10752|1.8e-143|pxb:103946637|K10752 histone-binding protein RBBP4 | (RefSeq) WD-40 repeat-containing protein MSI3-like	[B]	Chromatin structure and dynamics	WD domain, G-beta repeat	WD-40 repeat-containing protein MSI3 OS=Arabidopsis thaliana OX=3702 GN=MSI3 PE=1 SV=2	WD-40 repeat-containing protein MSI3-like OS=Pyrus ussuriensis x Pyrus communis OX=2448454 GN=D8674_026762 PE=3 SV=1	B	Chromatin structure and dynamics	PREDICTED: WD-40 repeat-containing protein MSI3-like [Pyrus x bretschneideri]
21530388-21531120	Malus10G017350.1	Biological Process: metal ion transport (GO:0030001);; Molecular Function: metal ion binding (GO:0046872);;	K10752|1.6e-60|zju:107427343|K10752 histone-binding protein RBBP4 | (RefSeq) LOW QUALITY PROTEIN: WD-40 repeat-containing protein MSI3	[P]	Inorganic ion transport and metabolism	--	Heavy metal-associated isoprenylated plant protein 26 OS=Arabidopsis thaliana OX=3702 GN=HIPP26 PE=1 SV=1	HMA domain-containing protein OS=Malus baccata OX=106549 GN=C1H46_032068 PE=4 SV=1	P	Inorganic ion transport and metabolism	PREDICTED: heavy metal-associated isoprenylated plant protein 26-like [Pyrus x bretschneideri]
21537776-21538840	Malus10G017340.1	Biological Process: proteasome assembly (GO:0043248);;	K11599|5.3e-27|mdm:103404700|K11599 proteasome maturation protein | (RefSeq) cyclin-B1-2-like	[O]	Posttranslational modification, protein turnover, chaperones	Proteasome maturation factor UMP1	--	Uncharacterized protein OS=Malus domestica OX=3750 GN=DVH24_034546 PE=4 SV=1	O	Posttranslational modification, protein turnover, chaperones	PREDICTED: cyclin-B1-2-like [Malus domestica]
21557683-21560397	Malus10G017330.1	Molecular Function: aspartic-type endopeptidase activity (GO:0004190);; Biological Process: proteolysis (GO:0006508);;	K05666|5.4e-44|zju:107414524|K05666 ATP-binding cassette, subfamily C (CFTR/MRP), member 2 | (RefSeq) LOW QUALITY PROTEIN: uncharacterized protein LOC107414524	[R]	General function prediction only	Retrotransposon gag protein	Uncharacterized mitochondrial protein AtMg00860 OS=Arabidopsis thaliana OX=3702 GN=AtMg00860 PE=4 SV=1	Reverse transcriptase domain-containing protein OS=Prunus dulcis OX=3755 GN=Prudu_843S000800 PE=4 SV=1	H	Coenzyme transport and metabolism	PREDICTED: uncharacterized protein LOC103408399 [Malus domestica]
21562437-21563189	Malus10G017320.1	--	--	--	--	--	--	Uncharacterized protein OS=Malus domestica OX=3750 GN=DVH24_034547 PE=4 SV=1	--	--	--
21584440-21589150	Malus10G017310.1	Molecular Function: hydrolase activity, hydrolyzing O-glycosyl compounds (GO:0004553);; Biological Process: carbohydrate metabolic process (GO:0005975);;	K01188|1.4e-97|mdm:103410606|K01188 beta-glucosidase [EC:3.2.1.21] | (RefSeq) cyanogenic beta-glucosidase-like isoform X2	[G]	Carbohydrate transport and metabolism	Glycosyl hydrolase family 1	Beta-glucosidase 12 OS=Oryza sativa subsp. indica OX=39946 GN=BGLU12 PE=3 SV=1	Uncharacterized protein OS=Malus domestica OX=3750 GN=DVH24_034549 PE=3 SV=1	G	Carbohydrate transport and metabolism	PREDICTED: cyanogenic beta-glucosidase-like isoform X1 [Pyrus x bretschneideri]
21616483-21617597	Malus10G017300.1	--	K19042|2.8e-149|mdm:103444919|K19042 E3 ubiquitin-protein ligase BOI and related proteins [EC:2.3.2.27] | (RefSeq) probable BOI-related E3 ubiquitin-protein ligase 3	[O]	Posttranslational modification, protein turnover, chaperones	Zinc finger, C3HC4 type (RING finger)	Probable BOI-related E3 ubiquitin-protein ligase 3 OS=Arabidopsis thaliana OX=3702 GN=BRG3 PE=1 SV=1	RING-type domain-containing protein OS=Malus baccata OX=106549 GN=C1H46_032070 PE=4 SV=1	O	Posttranslational modification, protein turnover, chaperones	PREDICTED: probable BOI-related E3 ubiquitin-protein ligase 3 [Malus domestica]
21641010-21643297	Malus10G017290.1	Molecular Function: nucleic acid binding (GO:0003676);; Biological Process: DNA integration (GO:0015074);;	K10640|6.4e-22|mdm:114823266|K10640 E3 ubiquitin-protein ligase RNF25 [EC:2.3.2.27] | (RefSeq) LOW QUALITY PROTEIN: uncharacterized protein LOC114823266	[R]	General function prediction only	Retrotransposon gag protein	--	RNA-directed DNA polymerase OS=Pyrus ussuriensis x Pyrus communis OX=2448454 GN=D8674_006016 PE=4 SV=1	--	--	PREDICTED: uncharacterized protein LOC103422952 [Malus domestica]
21663592-21667301	Malus10G017280.1	Molecular Function: CDP-diacylglycerol-inositol 3-phosphatidyltransferase activity (GO:0003881);; Biological Process: phospholipid biosynthetic process (GO:0008654);; Cellular Component: integral component of membrane (GO:0016021);;	K00999|5.9e-124|mdm:114819191|K00999 CDP-diacylglycerol--inositol 3-phosphatidyltransferase [EC:2.7.8.11] | (RefSeq) probable CDP-diacylglycerol--inositol 3-phosphatidyltransferase 2	[I]	Lipid transport and metabolism	CDP-alcohol phosphatidyltransferase	CDP-diacylglycerol--inositol 3-phosphatidyltransferase 1 OS=Arabidopsis thaliana OX=3702 GN=PIS1 PE=1 SV=2	CDP-diacylglycerol--inositol 3-phosphatidyltransferase OS=Pyrus ussuriensis x Pyrus communis OX=2448454 GN=D8674_003399 PE=3 SV=1	I	Lipid transport and metabolism	PREDICTED: probable CDP-diacylglycerol--inositol 3-phosphatidyltransferase 2 [Pyrus x bretschneideri]
21667589-21670842	Malus10G017270.1	Cellular Component: integral component of membrane (GO:0016021);;	K01534|4.1e-42|mpp:MICPUCDRAFT_47831|K01534 Zn2+/Cd2+-exporting ATPase [EC:7.2.2.12 7.2.2.21] | (RefSeq) p-type ATPase superfamily	--	--	Cytochrome C biogenesis protein transmembrane region	--	DsbD_2 domain-containing protein OS=Malus baccata OX=106549 GN=C1H46_032073 PE=4 SV=1	S	Function unknown	PREDICTED: uncharacterized protein LOC103965594 [Pyrus x bretschneideri]
21697669-21699546	Malus10G017260.1	Molecular Function: channel activity (GO:0015267);; Cellular Component: integral component of membrane (GO:0016021);;	K09872|6.7e-159|mdm:103444918|K09872 aquaporin PIP | (RefSeq) probable aquaporin PIP2-8	[G]	Carbohydrate transport and metabolism	Major intrinsic protein	Aquaporin PIP2-7 OS=Arabidopsis thaliana OX=3702 GN=PIP2-7 PE=1 SV=2	Uncharacterized protein OS=Malus baccata OX=106549 GN=C1H46_032075 PE=3 SV=1	G	Carbohydrate transport and metabolism	PREDICTED: probable aquaporin PIP2-8 [Malus domestica]
21704823-21708811	Malus10G017250.1	--	K08900|2.9e-15|mesc:110601842|K08900 mitochondrial chaperone BCS1 | (RefSeq) AAA-ATPase At3g50940-like	--	--	Arabidopsis phospholipase-like protein (PEARLI 4)	--	Uncharacterized protein OS=Malus baccata OX=106549 GN=C1H46_032076 PE=4 SV=1	S	Function unknown	PREDICTED: uncharacterized protein LOC103444917 isoform X3 [Malus domestica]
21739368-21773445	Malus10G017240.1	Molecular Function: protein dimerization activity (GO:0046983);;	K16190|1.0e-18|bdi:100843665|K16190 glucuronokinase [EC:2.7.1.43] | (RefSeq) transcription factor TDR	--	--	bHLH-MYC and R2R3-MYB transcription factors N-terminal	Transcription factor ABORTED MICROSPORES OS=Arabidopsis thaliana OX=3702 GN=AMS PE=1 SV=2	Uncharacterized protein OS=Malus domestica OX=3750 GN=DVH24_034560 PE=4 SV=1	K	Transcription	PREDICTED: transcription factor ABORTED MICROSPORES-like [Pyrus x bretschneideri]
21811199-21813083	Malus10G017230.1	Cellular Component: integral component of membrane (GO:0016021);;	--	[S]	Function unknown	Protein of unknown function (DUF1279)	--	DUF1279 domain-containing protein OS=Malus domestica OX=3750 GN=DVH24_034564 PE=4 SV=1	S	Function unknown	PREDICTED: uncharacterized protein LOC103422110 [Malus domestica]
21813214-21819362	Malus10G017220.1	Cellular Component: cytosol (GO:0005829);;	K10581|0.0e+00|mdm:103444912|K10581 ubiquitin-conjugating enzyme E2 O [EC:2.3.2.24] | (RefSeq) probable ubiquitin-conjugating enzyme E2 23	[O]	Posttranslational modification, protein turnover, chaperones	Ubiquitin-conjugating enzyme	Probable ubiquitin-conjugating enzyme E2 23 OS=Arabidopsis thaliana OX=3702 GN=UBC23 PE=1 SV=1	UBC core domain-containing protein OS=Malus domestica OX=3750 GN=DVH24_034565 PE=4 SV=1	O	Posttranslational modification, protein turnover, chaperones	PREDICTED: probable ubiquitin-conjugating enzyme E2 23 isoform X1 [Malus domestica]
21822365-21824468	Malus10G017210.1	Cellular Component: cytoplasm (GO:0005737);; Biological Process: endoplasmic reticulum to Golgi vesicle-mediated transport (GO:0006888);;	K20301|1.5e-77|mdm:103444913|K20301 trafficking protein particle complex subunit 2 | (RefSeq) trafficking protein particle complex subunit 2-like protein	[S]	Function unknown	Sedlin, N-terminal conserved region	--	Uncharacterized protein OS=Malus baccata OX=106549 GN=C1H46_042578 PE=4 SV=1	S	Function unknown	PREDICTED: trafficking protein particle complex subunit 2-like protein [Malus domestica]
21824851-21828599	Malus10G017200.1	Cellular Component: proteasome complex (GO:0000502);; Molecular Function: enzyme regulator activity (GO:0030234);; Biological Process: regulation of protein catabolic process (GO:0042176);;	K03033|4.0e-268|mdm:103444914|K03033 26S proteasome regulatory subunit N3 | (RefSeq) probable 26S proteasome non-ATPase regulatory subunit 3	[O]	Posttranslational modification, protein turnover, chaperones	Proteasome regulatory subunit C-terminal	Probable 26S proteasome non-ATPase regulatory subunit 3 OS=Daucus carota OX=4039 GN=21D7 PE=1 SV=2	PCI domain-containing protein OS=Malus domestica OX=3750 GN=DVH24_034567 PE=3 SV=1	O	Posttranslational modification, protein turnover, chaperones	PREDICTED: probable 26S proteasome non-ATPase regulatory subunit 3 [Malus domestica]
21829518-21839157	Malus10G017190.1	Molecular Function: RNA binding (GO:0003723);; Cellular Component: nucleus (GO:0005634);; Biological Process: mRNA processing (GO:0006397);;	K13091|1.7e-284|mdm:103444915|K13091 RNA-binding protein 23/39 | (RefSeq) RNA-binding protein 39-like	[K]	Transcription	RNA recognition motif. (a.k.a. RRM, RBD, or RNP domain)	Polyadenylate-binding protein RBP45A OS=Arabidopsis thaliana OX=3702 GN=RBP45A PE=2 SV=1	Uncharacterized protein OS=Malus domestica OX=3750 GN=DVH24_034568 PE=4 SV=1	A	RNA processing and modification	PREDICTED: RNA-binding protein 39-like [Malus domestica]
21842339-21846701	Malus10G017180.1	Molecular Function: translation initiation factor activity (GO:0003743);;	K02520|1.3e-72|mdm:103440792|K02520 translation initiation factor IF-3 | (RefSeq) translation initiation factor IF3-1, mitochondrial isoform X1	--	--	Translation initiation factor IF-3, N-terminal domain	Translation initiation factor IF3-1, mitochondrial OS=Arabidopsis thaliana OX=3702 GN=IF3-1 PE=2 SV=1	IF3_N domain-containing protein OS=Malus domestica OX=3750 GN=DVH24_034570 PE=3 SV=1	J	Translation, ribosomal structure and biogenesis	PREDICTED: uncharacterized protein LOC103440792 [Malus domestica]
21891077-21895652	Malus10G017170.1	Molecular Function: protein serine/threonine phosphatase activity (GO:0004722);; Molecular Function: metal ion binding (GO:0046872);;	K01102|3.9e-197|nnu:104603663|K01102 pyruvate dehydrogenase phosphatase [EC:3.1.3.43] | (RefSeq) probable protein phosphatase 2C 60	[T]	Signal transduction mechanisms	Protein phosphatase 2C	Probable protein phosphatase 2C 60 OS=Oryza sativa subsp. japonica OX=39947 GN=Os06g0717800 PE=2 SV=1	Protein-serine/threonine phosphatase OS=Malus baccata OX=106549 GN=C1H46_041499 PE=3 SV=1	T	Signal transduction mechanisms	PREDICTED: probable protein phosphatase 2C 60 [Pyrus x bretschneideri]
21923774-21927373	Malus10G017160.1	--	K03029|9.0e-30|lang:109332961|K03029 26S proteasome regulatory subunit N10 | (RefSeq) 26S proteasome non-ATPase regulatory subunit 4 homolog	--	--	Protein of unknown function (DUF632)	Protein ROLLING AND ERECT LEAF 2 OS=Oryza sativa subsp. japonica OX=39947 GN=REL2 PE=2 SV=1	Uncharacterized protein OS=Malus domestica OX=3750 GN=DVH24_034575 PE=4 SV=1	S	Function unknown	PREDICTED: uncharacterized protein LOC103429493 [Malus domestica]
21928318-21930289	Malus10G017150.1	Cellular Component: integral component of membrane (GO:0016021);;	K00380|3.2e-07|apro:F751_6820|K00380 sulfite reductase (NADPH) flavoprotein alpha-component [EC:1.8.1.2] | (RefSeq) NADPH oxidoreductase A	--	--	Protein CHAPERONE-LIKE PROTEIN OF POR1-like	Protein CHAPERONE-LIKE PROTEIN OF POR1, chloroplastic OS=Arabidopsis thaliana OX=3702 GN=CPP1 PE=1 SV=1	Uncharacterized protein OS=Pyrus ussuriensis x Pyrus communis OX=2448454 GN=D8674_003379 PE=4 SV=1	L	Replication, recombination and repair	PREDICTED: uncharacterized protein LOC103429494 [Malus domestica]
21960523-21965756	Malus10G017140.1	Molecular Function: ATP binding (GO:0005524);; Cellular Component: proton-transporting V-type ATPase, V1 domain (GO:0033180);; Biological Process: ATP metabolic process (GO:0046034);; Biological Process: proton transmembrane transport (GO:1902600);;	K02147|4.4e-283|pxb:103932581|K02147 V-type H+-transporting ATPase subunit B | (RefSeq) V-type proton ATPase subunit B2	[C]	Energy production and conversion	ATP synthase alpha/beta family, nucleotide-binding domain	V-type proton ATPase subunit B2 OS=Arabidopsis thaliana OX=3702 GN=VHA-B2 PE=1 SV=1	Vacuolar proton pump subunit B OS=Pyrus ussuriensis x Pyrus communis OX=2448454 GN=D8674_003377 PE=3 SV=1	C	Energy production and conversion	PREDICTED: V-type proton ATPase subunit B2 [Pyrus x bretschneideri]
21966405-21970688	Malus10G017130.1	Cellular Component: integral component of membrane (GO:0016021);;	--	--	--	Protein of unknown function (DUF616)	Probable hexosyltransferase MUCI70 OS=Arabidopsis thaliana OX=3702 GN=MUCI70 PE=1 SV=1	Uncharacterized protein OS=Pyrus ussuriensis x Pyrus communis OX=2448454 GN=D8674_003376 PE=4 SV=1	S	Function unknown	PREDICTED: uncharacterized protein LOC103444909 [Malus domestica]
21971508-21974330	Malus10G017120.1	Molecular Function: RNA binding (GO:0003723);;	K09537|2.3e-154|mdm:103444906|K09537 DnaJ homolog subfamily C member 17 | (RefSeq) dnaJ homolog subfamily C member 17	[O]	Posttranslational modification, protein turnover, chaperones	DnaJ domain	Chaperone protein dnaJ 39 OS=Arabidopsis thaliana OX=3702 GN=ATJ39 PE=2 SV=2	Uncharacterized protein OS=Malus domestica OX=3750 GN=DVH24_034579 PE=4 SV=1	A	RNA processing and modification	PREDICTED: dnaJ homolog subfamily C member 17-like [Malus domestica]
21976282-21992796	Malus10G017110.1	Cellular Component: nucleus (GO:0005634);; Biological Process: protein import into nucleus (GO:0006606);; Molecular Function: Ran GTPase binding (GO:0008536);;	K18752|0.0e+00|mdm:103444982|K18752 transportin-1 | (RefSeq) transportin-1-like	[YU]	--	HEAT-like repeat	Transportin-1 OS=Arabidopsis thaliana OX=3702 GN=TRN1 PE=1 SV=1	Importin N-terminal domain-containing protein OS=Malus domestica OX=3750 GN=DVH24_034580 PE=4 SV=1	--	--	PREDICTED: transportin-1-like isoform X1 [Pyrus x bretschneideri]
21994147-21996499	Malus10G017100.1	Biological Process: protein targeting (GO:0006605);; Cellular Component: integral component of membrane (GO:0016021);;	--	--	--	SecE/Sec61-gamma subunits of protein translocation complex	--	Uncharacterized protein OS=Malus baccata OX=106549 GN=C1H46_043512 PE=3 SV=1	S	Function unknown	PREDICTED: uncharacterized protein LOC103444905 isoform X1 [Malus domestica]
22010630-22011976	Malus10G017090.1	Cellular Component: protein phosphatase type 2A complex (GO:0000159);; Biological Process: signal transduction (GO:0007165);; Molecular Function: protein phosphatase regulator activity (GO:0019888);;	K11584|2.1e-98|pxb:103932588|K11584 serine/threonine-protein phosphatase 2A regulatory subunit B' | (RefSeq) serine/threonine protein phosphatase 2A 57 kDa regulatory subunit B' beta isoform-like	[T]	Signal transduction mechanisms	Protein phosphatase 2A regulatory B subunit (B56 family)	Serine/threonine protein phosphatase 2A 57 kDa regulatory subunit B&apos; epsilon isoform OS=Arabidopsis thaliana OX=3702 GN=B&apos;EPSILON PE=2 SV=1	Serine/threonine protein phosphatase 2A 57 kDa regulatory subunit B' beta OS=Pyrus ussuriensis x Pyrus communis OX=2448454 GN=D8674_003372 PE=4 SV=1	T	Signal transduction mechanisms	PREDICTED: LOW QUALITY PROTEIN: serine/threonine protein phosphatase 2A 57 kDa regulatory subunit B&apos; beta isoform-like [Malus domestica]
22017266-22019860	Malus10G017080.1	Cellular Component: integral component of membrane (GO:0016021);; Molecular Function: transmembrane transporter activity (GO:0022857);;	--	[E]	Amino acid transport and metabolism	Amino acid permease	Probable polyamine transporter At1g31830 OS=Arabidopsis thaliana OX=3702 GN=At1g31830 PE=2 SV=1	Uncharacterized protein OS=Malus domestica OX=3750 GN=DVH24_034583 PE=4 SV=1	E	Amino acid transport and metabolism	PREDICTED: probable polyamine transporter At1g31830 isoform X1 [Malus domestica]
22033170-22033881	Malus10G017070.1	--	--	--	--	--	--	Uncharacterized protein OS=Malus domestica OX=3750 GN=DVH24_034585 PE=4 SV=1	--	--	PREDICTED: uncharacterized protein LOC103946604 [Pyrus x bretschneideri]
22047710-22055174	Malus10G017060.1	Biological Process: signal transduction (GO:0007165);; Molecular Function: ADP binding (GO:0043531);;	K16226|3.0e-50|brp:103839132|K16226 disease resistance protein RPS4 | (RefSeq) disease resistance protein RPS4	--	--	TIR domain	Disease resistance-like protein DSC1 OS=Arabidopsis thaliana OX=3702 GN=DSC1 PE=1 SV=1	ADP-ribosyl cyclase/cyclic ADP-ribose hydrolase OS=Malus baccata OX=106549 GN=C1H46_039214 PE=4 SV=1	S	Function unknown	PREDICTED: TMV resistance protein N-like [Pyrus x bretschneideri]
22068284-22072374	Malus10G017050.1	Molecular Function: molecular_function (GO:0003674);; Molecular Function: nucleic acid binding (GO:0003676);; Molecular Function: RNA binding (GO:0003723);; Molecular Function: catalytic activity (GO:0003824);; Molecular Function: nuclease activity (GO:0004518);; Molecular Function: endonuclease activity (GO:0004519);; Molecular Function: binding (GO:0005488);; Molecular Function: protein binding…	K22733|1.4e-86|cit:102612526|K22733 magnesium transporter | (RefSeq) uncharacterized protein LOC102612526	[R]	General function prediction only	PPR repeat	Pentatricopeptide repeat-containing protein At4g35130, chloroplastic OS=Arabidopsis thaliana OX=3702 GN=PCMP-H27 PE=3 SV=1	Uncharacterized protein OS=Malus domestica OX=3750 GN=DVH24_034589 PE=4 SV=1	S	Function unknown	PREDICTED: pentatricopeptide repeat-containing protein At4g35130, chloroplastic [Malus domestica]
22073602-22073996	Malus10G017040.1	Molecular Function: molecular_function (GO:0003674);; Molecular Function: nucleic acid binding (GO:0003676);; Molecular Function: RNA binding (GO:0003723);; Molecular Function: catalytic activity (GO:0003824);; Molecular Function: nuclease activity (GO:0004518);; Molecular Function: endonuclease activity (GO:0004519);; Molecular Function: binding (GO:0005488);; Cellular Component: cellular_compon…	--	--	--	Domain of unknown function (DUF4228)	--	Uncharacterized protein OS=Malus domestica OX=3750 GN=DVH24_034590 PE=4 SV=1	S	Function unknown	PREDICTED: pentatricopeptide repeat-containing protein At4g35130, chloroplastic-like [Pyrus x bretschneideri]
22103005-22111919	Malus10G017030.1	Cellular Component: integral component of membrane (GO:0016021);; Molecular Function: transmembrane transporter activity (GO:0022857);;	--	[R]	General function prediction only	Major Facilitator Superfamily	--	Hippocampus abundant transcript 1 protein OS=Pyrus ussuriensis x Pyrus communis OX=2448454 GN=D8674_003649 PE=4 SV=1	S	Function unknown	PREDICTED: hippocampus abundant transcript 1 protein isoform X1 [Pyrus x bretschneideri]
22112715-22114534	Malus10G017020.1	Molecular Function: zinc ion binding (GO:0008270);;	K17808|3.6e-120|mdm:103422104|K17808 mitochondrial protein import protein ZIM17 | (RefSeq) uncharacterized protein LOC103422104	[S]	Function unknown	DNL zinc finger	--	DNL-type domain-containing protein OS=Malus baccata OX=106549 GN=C1H46_039208 PE=4 SV=1	S	Function unknown	PREDICTED: uncharacterized protein LOC103422104 [Malus domestica]
22121502-22124107	Malus10G017010.1	Molecular Function: zinc ion binding (GO:0008270);;	K20496|1.6e-102|bdi:100835642|K20496 laurate 7-monooxygenase [EC:1.14.14.130] | (RefSeq) pentatricopeptide repeat-containing protein At1g53600, mitochondrial	[R]	General function prediction only	PPR repeat	Pentatricopeptide repeat-containing protein At1g62260, mitochondrial OS=Arabidopsis thaliana OX=3702 GN=PCMP-E10 PE=2 SV=1	DNL-type domain-containing protein OS=Malus domestica OX=3750 GN=DVH24_034593 PE=4 SV=1	S	Function unknown	PREDICTED: pentatricopeptide repeat-containing protein At1g62260, mitochondrial-like [Malus domestica]
22124678-22126655	Malus10G017000.1	Molecular Function: molecular_function (GO:0003674);; Molecular Function: nucleic acid binding (GO:0003676);; Molecular Function: RNA binding (GO:0003723);; Molecular Function: catalytic activity (GO:0003824);; Molecular Function: nuclease activity (GO:0004518);; Molecular Function: endonuclease activity (GO:0004519);; Molecular Function: binding (GO:0005488);; Molecular Function: protein binding…	K17710|3.9e-07|rcu:8275339|K17710 pentatricopeptide repeat domain-containing protein 1 | (RefSeq) putative pentatricopeptide repeat-containing protein At2g02150	[R]	General function prediction only	PPR repeat family	Pentatricopeptide repeat-containing protein At2g17033 OS=Arabidopsis thaliana OX=3702 GN=At2g17033 PE=2 SV=1	Pentatricopeptide repeat-containing protein OS=Pyrus ussuriensis x Pyrus communis OX=2448454 GN=D8674_003647 PE=3 SV=1	S	Function unknown	PREDICTED: pentatricopeptide repeat-containing protein At2g17033-like [Malus domestica]
22141420-22144582	Malus10G016990.1	--	K06640|1.8e-126|pxb:103946588|K06640 serine/threonine-protein kinase ATR [EC:2.7.11.1] | (RefSeq) serine/threonine-protein kinase ATR	[TBLD]	--	--	Serine/threonine-protein kinase ATR OS=Arabidopsis thaliana OX=3702 GN=ATR PE=2 SV=2	Uncharacterized protein OS=Malus domestica OX=3750 GN=DVH24_034596 PE=4 SV=1	--	--	PREDICTED: LOW QUALITY PROTEIN: serine/threonine-protein kinase ATR-like [Malus domestica]
22154768-22158838	Malus10G016980.1	Cellular Component: plasma membrane (GO:0005886);; Cellular Component: integral component of membrane (GO:0016021);; Biological Process: transmembrane transport (GO:0055085);;	K22048|0.0e+00|mdm:103444902|K22048 mechanosensitive ion channel protein 4/5/6/7/8/9/10 | (RefSeq) mechanosensitive ion channel protein 6	[M]	Cell wall/membrane/envelope biogenesis	Mechanosensitive ion channel	Mechanosensitive ion channel protein 6 OS=Arabidopsis thaliana OX=3702 GN=MSL6 PE=1 SV=1	Mechanosensitive ion channel protein OS=Malus domestica OX=3750 GN=DVH24_034597 PE=3 SV=1	M	Cell wall/membrane/envelope biogenesis	PREDICTED: mechanosensitive ion channel protein 6 [Malus domestica]
22177186-22188554	Malus10G016970.1	Cellular Component: plasma membrane (GO:0005886);; Cellular Component: integral component of membrane (GO:0016021);; Biological Process: transmembrane transport (GO:0055085);;	K22048|0.0e+00|mdm:103444902|K22048 mechanosensitive ion channel protein 4/5/6/7/8/9/10 | (RefSeq) mechanosensitive ion channel protein 6	[M]	Cell wall/membrane/envelope biogenesis	Mechanosensitive ion channel	Mechanosensitive ion channel protein 6 OS=Arabidopsis thaliana OX=3702 GN=MSL6 PE=1 SV=1	Mechanosensitive ion channel protein OS=Malus domestica OX=3750 GN=DVH24_034597 PE=3 SV=1	M	Cell wall/membrane/envelope biogenesis	PREDICTED: mechanosensitive ion channel protein 6 [Malus domestica]
22192448-22201280	Malus10G016960.1	Molecular Function: protein kinase activity (GO:0004672);; Molecular Function: ATP binding (GO:0005524);;	K14510|1.3e-58|fve:101305774|K14510 serine/threonine-protein kinase CTR1 [EC:2.7.11.1] | (RefSeq) serine/threonine-protein kinase CTR1	[T]	Signal transduction mechanisms	Protein tyrosine and serine/threonine kinase	Serine/threonine-protein kinase STY46 OS=Arabidopsis thaliana OX=3702 GN=STY46 PE=1 SV=1	Protein kinase domain-containing protein OS=Malus domestica OX=3750 GN=DVH24_034598 PE=4 SV=1	T	Signal transduction mechanisms	PREDICTED: dual specificity protein kinase zakA [Malus domestica]
22201815-22202186	Malus10G016950.1	--	K15255|3.6e-16|nta:107801064|K15255 ATP-dependent DNA helicase PIF1 [EC:3.6.4.12] | (RefSeq) uncharacterized LOC107801064	--	--	--	--	Uncharacterized protein OS=Malus domestica OX=3750 GN=DVH24_011950 PE=4 SV=1	S	Function unknown	T4.15 [Malus x robusta]
22232058-22239464	Malus10G016940.1	Molecular Function: protein kinase activity (GO:0004672);; Molecular Function: ATP binding (GO:0005524);;	K04424|5.5e-59|aof:109837635|K04424 sterile alpha motif and leucine zipper containing kinase AZK [EC:2.7.11.25] | (RefSeq) LOW QUALITY PROTEIN: serine/threonine-protein kinase EDR1-like	[T]	Signal transduction mechanisms	Protein tyrosine and serine/threonine kinase	Serine/threonine-protein kinase STY46 OS=Arabidopsis thaliana OX=3702 GN=STY46 PE=1 SV=1	Uncharacterized protein OS=Malus baccata OX=106549 GN=C1H46_004845 PE=4 SV=1	T	Signal transduction mechanisms	PREDICTED: dual specificity protein kinase zakA [Malus domestica]
22255084-22256047	Malus10G016930.1	Molecular Function: protein binding (GO:0005515);;	K10268|5.0e-13|psom:113355593|K10268 F-box and leucine-rich repeat protein 2/20 | (RefSeq) uncharacterized F-box/LRR-repeat protein C02F5.7-like	[R]	General function prediction only	Leucine Rich repeat	F-box/LRR-repeat protein 10 OS=Arabidopsis thaliana OX=3702 GN=FBL10 PE=2 SV=1	F-box/LRR-repeat protein 10 OS=Pyrus ussuriensis x Pyrus communis OX=2448454 GN=D8674_026825 PE=4 SV=1	S	Function unknown	PREDICTED: LOW QUALITY PROTEIN: F-box/LRR-repeat protein 10-like [Pyrus x bretschneideri]
22266174-22268391	Malus10G016920.1	Molecular Function: glycolipid mannosyltransferase activity (GO:0004376);; Cellular Component: endoplasmic reticulum membrane (GO:0005789);; Biological Process: GPI anchor biosynthetic process (GO:0006506);; Cellular Component: integral component of membrane (GO:0016021);; Molecular Function: alpha-1,4-mannosyltransferase activity (GO:0051751);;	K05284|3.2e-202|pxb:103937142|K05284 GPI mannosyltransferase 1 subunit M [EC:2.4.1.-] | (RefSeq) GPI mannosyltransferase 1-like	[G]	Carbohydrate transport and metabolism	Mannosyltransferase (PIG-M)	GPI mannosyltransferase 1 OS=Arabidopsis thaliana OX=3702 GN=PIGM PE=2 SV=1	GPI mannosyltransferase 1 OS=Pyrus ussuriensis x Pyrus communis OX=2448454 GN=D8674_003637 PE=3 SV=1	G	Carbohydrate transport and metabolism	PREDICTED: LOW QUALITY PROTEIN: GPI mannosyltransferase 1-like [Malus domestica]
22292040-22297688	Malus10G016910.1	--	--	--	--	--	--	Uncharacterized protein OS=Malus domestica OX=3750 GN=DVH24_034605 PE=4 SV=1	--	--	--
22297824-22298326	Malus10G016900.1	--	--	--	--	--	--	Uncharacterized protein OS=Malus domestica OX=3750 GN=DVH24_034605 PE=4 SV=1	--	--	--
22302272-22303530	Malus10G016890.1	Molecular Function: O-methyltransferase activity (GO:0008171);; Biological Process: methylation (GO:0032259);;	K22588|3.2e-55|crb:17880076|K22588 acetylserotonin O-methyltransferase, plant [EC:2.1.1.4] | (RefSeq) xanthohumol 4'-O-methyltransferase	[R]	General function prediction only	O-methyltransferase domain	Acetylserotonin O-methyltransferase OS=Arabidopsis thaliana OX=3702 GN=ASMT PE=1 SV=1	(RS)-norcoclaurine 6-O-methyltransferase-like OS=Pyrus ussuriensis x Pyrus communis OX=2448454 GN=D8674_003634 PE=3 SV=1	S	Function unknown	PREDICTED: LOW QUALITY PROTEIN: (RS)-norcoclaurine 6-O-methyltransferase-like [Malus domestica]
22310110-22317042	Malus10G016880.1	Cellular Component: cellular_component (GO:0005575);; Cellular Component: intracellular (GO:0005622);; Cellular Component: obsolete cell (GO:0005623);; Cellular Component: nucleus (GO:0005634);; Biological Process: nucleobase-containing compound metabolic process (GO:0006139);; Biological Process: transcription, DNA-templated (GO:0006351);; Biological Process: transcription by RNA polymerase II (…	K20826|0.0e+00|pxb:103939489|K20826 RNA polymerase II-associated protein 1 | (RefSeq) transcriptional elongation regulator MINIYO	[S]	Function unknown	RPAP1-like, N-terminal	Transcriptional elongation regulator MINIYO OS=Arabidopsis thaliana OX=3702 GN=IYO PE=1 SV=1	Uncharacterized protein OS=Malus baccata OX=106549 GN=C1H46_004851 PE=3 SV=1	L	Replication, recombination and repair	PREDICTED: uncharacterized protein LOC103939489 [Pyrus x bretschneideri]
22318004-22321606	Malus10G016870.1	Molecular Function: Rho guanyl-nucleotide exchange factor activity (GO:0005089);;	--	--	--	PRONE (Plant-specific Rop nucleotide exchanger)	Rop guanine nucleotide exchange factor 1 OS=Arabidopsis thaliana OX=3702 GN=ROPGEF1 PE=1 SV=2	PRONE domain-containing protein OS=Malus baccata OX=106549 GN=C1H46_004852 PE=4 SV=1	T	Signal transduction mechanisms	PREDICTED: rop guanine nucleotide exchange factor 1-like isoform X1 [Malus domestica]
22327327-22329879	Malus10G016860.1	--	K02218|1.9e-61|sbi:8069780|K02218 casein kinase 1 [EC:2.7.11.1] | (RefSeq) uncharacterized protein LOC8069780	[L]	Replication, recombination and repair	DDE superfamily endonuclease	L10-interacting MYB domain-containing protein OS=Arabidopsis thaliana OX=3702 GN=LIMYB PE=1 SV=1	Uncharacterized protein OS=Prunus persica OX=3760 GN=PRUPE_ppa017281mg PE=3 SV=1	L	Replication, recombination and repair	PREDICTED: uncharacterized protein LOC103968047 [Pyrus x bretschneideri]
22345778-22348584	Malus10G016850.1	--	--	[S]	Function unknown	Coiled-coil domain-containing protein 124 /Oxs1	--	Coiled-coil domain-containing protein 124 OS=Pyrus ussuriensis x Pyrus communis OX=2448454 GN=D8674_003631 PE=3 SV=1	S	Function unknown	PREDICTED: coiled-coil domain-containing protein 124 [Malus domestica]
22349371-22351355	Malus10G016840.1	Molecular Function: hydrolase activity, acting on ester bonds (GO:0016788);;	K00679|1.0e-40|cic:CICLE_v10027727mg|K00679 phospholipid:diacylglycerol acyltransferase [EC:2.3.1.158] | (RefSeq) hypothetical protein	--	--	GDSL-like Lipase/Acylhydrolase	GDSL esterase/lipase At5g55050 OS=Arabidopsis thaliana OX=3702 GN=At5g55050 PE=2 SV=1	GDSL esterase/lipase OS=Pyrus ussuriensis x Pyrus communis OX=2448454 GN=D8674_003630 PE=3 SV=1	L	Replication, recombination and repair	PREDICTED: GDSL esterase/lipase At5g55050-like [Malus domestica]
22351922-22355686	Malus10G016830.1	Molecular Function: copper ion binding (GO:0005507);; Molecular Function: oxidoreductase activity (GO:0016491);;	K19791|1.6e-198|spen:107011500|K19791 iron transport multicopper oxidase | (RefSeq) L-ascorbate oxidase homolog	[Q]	Secondary metabolites biosynthesis, transport and catabolism	Multicopper oxidase	L-ascorbate oxidase homolog OS=Nicotiana tabacum OX=4097 PE=2 SV=1	Uncharacterized protein OS=Malus baccata OX=106549 GN=C1H46_004856 PE=3 SV=1	Q	Secondary metabolites biosynthesis, transport and catabolism	PREDICTED: L-ascorbate oxidase homolog [Malus domestica]
22435410-22439273	Malus10G016820.1	Cellular Component: integral component of membrane (GO:0016021);;	--	--	--	Late embryogenesis abundant protein	--	LEA_2 domain-containing protein OS=Malus baccata OX=106549 GN=C1H46_004858 PE=4 SV=1	S	Function unknown	PREDICTED: uncharacterized protein LOC103411669 [Malus domestica]
22455053-22456043	Malus10G016810.1	Biological Process: response to water (GO:0009415);;	--	--	--	Dehydrin	Dehydrin COR47 OS=Arabidopsis thaliana OX=3702 GN=COR47 PE=1 SV=2	Uncharacterized protein OS=Malus domestica OX=3750 GN=DVH24_034616 PE=3 SV=1	--	--	PREDICTED: dehydrin COR47-like [Malus domestica]
22472281-22473063	Malus10G016800.1	--	K00059|7.9e-138|mdm:103443849|K00059 3-oxoacyl-[acyl-carrier protein] reductase [EC:1.1.1.100] | (RefSeq) NADPH-dependent aldehyde reductase-like protein, chloroplastic	[R]	General function prediction only	Enoyl-(Acyl carrier protein) reductase	NADPH-dependent aldehyde reductase-like protein, chloroplastic OS=Arabidopsis thaliana OX=3702 GN=At3g03980 PE=3 SV=1	Uncharacterized protein OS=Malus baccata OX=106549 GN=C1H46_004860 PE=4 SV=1	Q	Secondary metabolites biosynthesis, transport and catabolism	PREDICTED: short-chain type dehydrogenase/reductase-like [Malus domestica]
22473675-22480538	Malus10G016790.1	Cellular Component: integral component of membrane (GO:0016021);;	K19476|3.3e-52|cic:CICLE_v10026997mg|K19476 vacuolar protein sorting-associated protein IST1 | (RefSeq) hypothetical protein	[E]	Amino acid transport and metabolism	Transmembrane amino acid transporter protein	Lysine histidine transporter-like 8 OS=Arabidopsis thaliana OX=3702 GN=AATL1 PE=1 SV=1	Aa_trans domain-containing protein OS=Malus baccata OX=106549 GN=C1H46_004861 PE=3 SV=1	E	Amino acid transport and metabolism	PREDICTED: lysine histidine transporter-like 8 [Malus domestica]
22524370-22526816	Malus10G016780.1	Molecular Function: nucleic acid binding (GO:0003676);; Biological Process: DNA integration (GO:0015074);;	K01303|3.4e-119|fve:101311565|K01303 acylaminoacyl-peptidase [EC:3.4.19.1] | (RefSeq) uncharacterized LOC101311565	[R]	General function prediction only	RNase H-like domain found in reverse transcriptase	--	Endonuclease OS=Malus baccata OX=106549 GN=C1H46_001652 PE=4 SV=1	L	Replication, recombination and repair	PREDICTED: uncharacterized protein LOC103436152 [Malus domestica]
22550833-22556175	Malus10G016770.1	--	K00059|7.0e-117|mdm:103443849|K00059 3-oxoacyl-[acyl-carrier protein] reductase [EC:1.1.1.100] | (RefSeq) NADPH-dependent aldehyde reductase-like protein, chloroplastic	[R]	General function prediction only	Enoyl-(Acyl carrier protein) reductase	NADPH-dependent aldehyde reductase-like protein, chloroplastic OS=Arabidopsis thaliana OX=3702 GN=At3g03980 PE=3 SV=1	Uncharacterized protein OS=Malus baccata OX=106549 GN=C1H46_004860 PE=4 SV=1	Q	Secondary metabolites biosynthesis, transport and catabolism	PREDICTED: short-chain type dehydrogenase/reductase-like [Malus domestica]
22556776-22569633	Malus10G016760.1	Cellular Component: integral component of membrane (GO:0016021);;	K19476|1.7e-53|cic:CICLE_v10026997mg|K19476 vacuolar protein sorting-associated protein IST1 | (RefSeq) hypothetical protein	[E]	Amino acid transport and metabolism	Transmembrane amino acid transporter protein	Lysine histidine transporter-like 8 OS=Arabidopsis thaliana OX=3702 GN=AATL1 PE=1 SV=1	Aa_trans domain-containing protein OS=Malus baccata OX=106549 GN=C1H46_004861 PE=3 SV=1	E	Amino acid transport and metabolism	PREDICTED: lysine histidine transporter-like 8 [Malus domestica]
22590678-22593333	Malus10G016750.1	Cellular Component: integral component of membrane (GO:0016021);;	--	--	--	--	--	Uncharacterized protein OS=Malus domestica OX=3750 GN=DVH24_034619 PE=4 SV=1	E	Amino acid transport and metabolism	PREDICTED: lysine histidine transporter-like 8 [Malus domestica]
22602677-22605620	Malus10G016740.1	Cellular Component: integral component of membrane (GO:0016021);;	K19476|2.5e-82|cic:CICLE_v10026997mg|K19476 vacuolar protein sorting-associated protein IST1 | (RefSeq) hypothetical protein	[E]	Amino acid transport and metabolism	Transmembrane amino acid transporter protein	Lysine histidine transporter-like 8 OS=Arabidopsis thaliana OX=3702 GN=AATL1 PE=1 SV=1	Aa_trans domain-containing protein OS=Malus domestica OX=3750 GN=DVH24_034620 PE=3 SV=1	E	Amino acid transport and metabolism	PREDICTED: lysine histidine transporter-like 8 [Malus domestica]
22611000-22611293	Malus10G016730.1	Molecular Function: nucleic acid binding (GO:0003676);; Molecular Function: RNA-DNA hybrid ribonuclease activity (GO:0004523);;	K02937|1.1e-07|pxb:103966920|K02937 large subunit ribosomal protein L7e | (RefSeq) 60S ribosomal protein L7-3-like	--	--	Reverse transcriptase-like	--	RNase H domain-containing protein OS=Malus domestica OX=3750 GN=DVH24_006592 PE=4 SV=1	E	Amino acid transport and metabolism	PREDICTED: putative ribonuclease H protein At1g65750 [Malus domestica]
22642282-22650480	Malus10G016720.1	Molecular Function: tRNA binding (GO:0000049);; Molecular Function: alanine-tRNA ligase activity (GO:0004813);; Molecular Function: ATP binding (GO:0005524);; Cellular Component: mitochondrion (GO:0005739);; Biological Process: alanyl-tRNA aminoacylation (GO:0006419);; Molecular Function: zinc ion binding (GO:0008270);; Cellular Component: chloroplast (GO:0009507);;	K01872|0.0e+00|mdm:103454649|K01872 alanyl-tRNA synthetase [EC:6.1.1.7] | (RefSeq) LOW QUALITY PROTEIN: alanine--tRNA ligase, chloroplastic/mitochondrial-like	[J]	Translation, ribosomal structure and biogenesis	tRNA synthetases class II (A)	Alanine--tRNA ligase, chloroplastic/mitochondrial OS=Populus trichocarpa OX=3694 GN=POPTRDRAFT_821063 PE=3 SV=1	Probable alanine--tRNA ligase, chloroplastic OS=Pyrus ussuriensis x Pyrus communis OX=2448454 GN=D8674_003615 PE=3 SV=1	J	Translation, ribosomal structure and biogenesis	PREDICTED: probable alanine--tRNA ligase, chloroplastic isoform X1 [Malus domestica]
22656261-22662206	Malus10G016710.1	Molecular Function: tRNA binding (GO:0000049);; Molecular Function: alanine-tRNA ligase activity (GO:0004813);; Molecular Function: ATP binding (GO:0005524);; Cellular Component: mitochondrion (GO:0005739);; Biological Process: alanyl-tRNA aminoacylation (GO:0006419);; Molecular Function: zinc ion binding (GO:0008270);; Cellular Component: chloroplast (GO:0009507);;	K01872|0.0e+00|mdm:103443846|K01872 alanyl-tRNA synthetase [EC:6.1.1.7] | (RefSeq) alanine--tRNA ligase, chloroplastic/mitochondrial-like	[J]	Translation, ribosomal structure and biogenesis	tRNA synthetases class II (A)	Alanine--tRNA ligase, chloroplastic/mitochondrial OS=Populus trichocarpa OX=3694 GN=POPTRDRAFT_821063 PE=3 SV=1	Probable alanine--tRNA ligase, chloroplastic OS=Malus baccata OX=106549 GN=C1H46_004869 PE=3 SV=1	J	Translation, ribosomal structure and biogenesis	PREDICTED: probable alanine--tRNA ligase, chloroplastic [Malus domestica]
22667810-22669498	Malus10G016700.1	Cellular Component: extracellular region (GO:0005576);; Biological Process: sexual reproduction (GO:0019953);;	K20628|8.8e-29|ccaj:109810432|K20628 expansin | (RefSeq) expansin-B3-like	--	--	Expansin C-terminal domain	Expansin-like A2 OS=Arabidopsis thaliana OX=3702 GN=EXLA2 PE=2 SV=1	Uncharacterized protein OS=Malus domestica OX=3750 GN=DVH24_034623 PE=3 SV=1	S	Function unknown	PREDICTED: expansin-like A2 [Malus domestica]
22702216-22704024	Malus10G016690.1	Biological Process: cytokinin biosynthetic process (GO:0009691);; Molecular Function: hydrolase activity (GO:0016787);;	K22522|2.9e-128|mdm:103411668|K22522 cytokinin riboside 5'-monophosphate phosphoribohydrolase [EC:3.2.2.-] | (RefSeq) cytokinin riboside 5'-monophosphate phosphoribohydrolase LOG5-like	--	--	Possible lysine decarboxylase	Cytokinin riboside 5&apos;-monophosphate phosphoribohydrolase LOG5 OS=Arabidopsis thaliana OX=3702 GN=LOG5 PE=1 SV=1	Cytokinin riboside 5'-monophosphate phosphoribohydrolase OS=Malus domestica OX=3750 GN=DVH24_034626 PE=3 SV=1	G	Carbohydrate transport and metabolism	PREDICTED: cytokinin riboside 5&apos;-monophosphate phosphoribohydrolase LOG5-like [Malus domestica]
22726072-22727683	Malus10G016680.1	Molecular Function: DNA binding (GO:0003677);; Cellular Component: nucleus (GO:0005634);; Biological Process: regulation of transcription, DNA-templated (GO:0006355);;	K00521|2.9e-48|cmos:111447866|K00521 ferric-chelate reductase [EC:1.16.1.7] | (RefSeq) ferric reduction oxidase 7, chloroplastic-like	--	--	No apical meristem (NAM) protein	NAC domain-containing protein 6 OS=Glycine max OX=3847 GN=NAC6 PE=2 SV=1	NAC domain-containing protein OS=Malus domestica OX=3750 GN=DVH24_034627 PE=4 SV=1	K	Transcription	PREDICTED: NAC transcription factor 29-like [Malus domestica]
22755988-22756951	Malus10G016670.1	--	--	--	--	--	--	Uncharacterized protein OS=Malus domestica OX=3750 GN=DVH24_034632 PE=4 SV=1	--	--	PREDICTED: probable mediator of RNA polymerase II transcription subunit 19b [Malus domestica]
22769903-22771563	Malus10G016660.1	--	--	--	--	--	--	Uncharacterized protein OS=Malus domestica OX=3750 GN=DVH24_001198 PE=4 SV=1	--	--	T4.14 [Malus x robusta]
22771890-22780590	Malus10G016650.1	--	--	--	--	Arabidopsis protein of unknown function	--	Uncharacterized protein OS=Malus domestica OX=3750 GN=DVH24_034631 PE=4 SV=1	S	Function unknown	PREDICTED: uncharacterized protein LOC103454652 [Malus domestica]
22784201-22785851	Malus10G016640.1	--	--	--	--	--	--	Uncharacterized protein OS=Malus domestica OX=3750 PE=4 SV=1	--	--	hypothetical protein [Malus domestica]
22790533-22791846	Malus10G016630.1	--	K04460|1.4e-07|pper:18776014|K04460 serine/threonine-protein phosphatase 5 [EC:3.1.3.16] | (RefSeq) serine/threonine-protein phosphatase 7 isoform X1	--	--	--	--	Uncharacterized protein OS=Pyrus ussuriensis x Pyrus communis OX=2448454 GN=D8674_020762 PE=4 SV=1	S	Function unknown	PREDICTED: uncharacterized protein LOC103941772 [Pyrus x bretschneideri]
22797026-22797862	Malus10G016620.1	--	--	--	--	Arabidopsis protein of unknown function	--	Uncharacterized protein OS=Malus baccata OX=106549 GN=C1H46_004876 PE=4 SV=1	S	Function unknown	PREDICTED: uncharacterized protein LOC103454654 [Malus domestica]
22810178-22812109	Malus10G016610.1	--	--	--	--	Arabidopsis protein of unknown function	--	Uncharacterized protein OS=Malus baccata OX=106549 GN=C1H46_004876 PE=4 SV=1	S	Function unknown	PREDICTED: uncharacterized protein LOC103933596 [Pyrus x bretschneideri]
22828687-22833055	Malus10G016600.1	Molecular Function: protein kinase activity (GO:0004672);; Molecular Function: ATP binding (GO:0005524);;	K14500|7.7e-299|pxb:103933586|K14500 BR-signaling kinase [EC:2.7.11.1] | (RefSeq) probable serine/threonine-protein kinase At4g35230	--	--	Protein tyrosine and serine/threonine kinase	Serine/threonine-protein kinase BSK1 OS=Arabidopsis thaliana OX=3702 GN=BSK1 PE=1 SV=1	Protein kinase domain-containing protein OS=Malus domestica OX=3750 GN=DVH24_034636 PE=3 SV=1	T	Signal transduction mechanisms	PREDICTED: probable serine/threonine-protein kinase At4g35230 [Malus domestica]
22837287-22842890	Malus10G016590.1	--	K03029|7.2e-20|lang:109332961|K03029 26S proteasome regulatory subunit N10 | (RefSeq) 26S proteasome non-ATPase regulatory subunit 4 homolog	--	--	Protein of unknown function (DUF632)	Nitrate regulatory gene2 protein OS=Arabidopsis thaliana OX=3702 GN=NRG2 PE=1 SV=1	Uncharacterized protein OS=Malus baccata OX=106549 GN=C1H46_004879 PE=4 SV=1	S	Function unknown	PREDICTED: uncharacterized protein LOC103431055 [Malus domestica]
22939203-22945432	Malus10G016580.1	Biological Process: signal transduction (GO:0007165);; Cellular Component: integral component of membrane (GO:0016021);;	K16226|1.6e-47|csat:104760399|K16226 disease resistance protein RPS4 | (RefSeq) disease resistance protein RPS4-like	--	--	TIR domain	Disease resistance-like protein DSC1 OS=Arabidopsis thaliana OX=3702 GN=DSC1 PE=1 SV=1	TIR domain-containing protein OS=Malus domestica OX=3750 GN=DVH24_034639 PE=4 SV=1	--	--	PREDICTED: TMV resistance protein N-like [Malus domestica]
22948166-22956204	Malus10G016570.1	--	--	[G]	Carbohydrate transport and metabolism	NmrA-like family	Protein HIGH CHLOROPHYLL FLUORESCENCE PHENOTYPE 244, chloroplastic OS=Arabidopsis thaliana OX=3702 GN=HCF244 PE=1 SV=1	Uncharacterized protein OS=Malus domestica OX=3750 GN=DVH24_034641 PE=4 SV=1	G	Carbohydrate transport and metabolism	PREDICTED: uncharacterized protein ycf39 [Pyrus x bretschneideri]
22993097-22995821	Malus10G016560.1	Biological Process: signal transduction (GO:0007165);; Cellular Component: integral component of membrane (GO:0016021);;	K16226|1.3e-48|eus:EUTSA_v10000750mg|K16226 disease resistance protein RPS4 | (RefSeq) hypothetical protein	--	--	Leucine Rich repeats (2 copies)	Disease resistance-like protein DSC1 OS=Arabidopsis thaliana OX=3702 GN=DSC1 PE=1 SV=1	TIR domain-containing protein OS=Malus domestica OX=3750 GN=DVH24_034647 PE=4 SV=1	S	Function unknown	PREDICTED: TMV resistance protein N-like [Malus domestica]
22998408-23004494	Malus10G016550.1	--	K22419|1.1e-13|aip:107620095|K22419 Delta4-3-oxosteroid 5beta-reductase [EC:1.3.1.3] | (RefSeq) 3-oxo-Delta(4,5)-steroid 5-beta-reductase	--	--	--	--	Uncharacterized protein OS=Malus domestica OX=3750 GN=DVH24_034648 PE=4 SV=1	--	--	PREDICTED: uncharacterized protein LOC103415074 [Malus domestica]
23046474-23046723	Malus10G016540.1	Molecular Function: nucleotide binding (GO:0000166);; Biological Process: response to reactive oxygen species (GO:0000302);; Biological Process: response to acid chemical (GO:0001101);; Biological Process: immune system process (GO:0002376);; Molecular Function: molecular_function (GO:0003674);; Molecular Function: binding (GO:0005488);; Cellular Component: cellular_component (GO:0005575);; Cellu…	--	--	--	--	--	Uncharacterized protein OS=Malus domestica OX=3750 GN=DVH24_034651 PE=4 SV=1	S	Function unknown	PREDICTED: TMV resistance protein N-like [Pyrus x bretschneideri]
23048810-23049363	Malus10G016530.1	--	--	--	--	--	--	Uncharacterized protein OS=Malus domestica OX=3750 GN=DVH24_034653 PE=4 SV=1	--	--	--
23050993-23051610	Malus10G016520.1	--	K16911|8.6e-06|mtr:MTR_3g449250|K16911 ATP-dependent RNA helicase DDX21 [EC:3.6.4.13] | (RefSeq) DEAD-box ATP-dependent RNA helicase-like protein	[A]	RNA processing and modification	ATPase family associated with various cellular activities (AAA)	DEAD-box ATP-dependent RNA helicase 53, mitochondrial OS=Arabidopsis thaliana OX=3702 GN=RH53 PE=1 SV=1	Uncharacterized protein OS=Malus domestica OX=3750 GN=DVH24_034654 PE=4 SV=1	--	--	PREDICTED: uncharacterized protein LOC103425702 [Malus domestica]
23085662-23099643	Malus10G016510.1	Biological Process: signal transduction (GO:0007165);; Molecular Function: ADP binding (GO:0043531);;	K16226|6.3e-121|csat:104771736|K16226 disease resistance protein RPS4 | (RefSeq) disease resistance protein RPS4	--	--	TIR domain	Disease resistance protein RUN1 OS=Vitis rotundifolia OX=103349 GN=RUN1 PE=1 SV=1	ADP-ribosyl cyclase/cyclic ADP-ribose hydrolase OS=Malus baccata OX=106549 GN=C1H46_005561 PE=4 SV=1	S	Function unknown	PREDICTED: TMV resistance protein N-like [Malus domestica]
23112779-23113054	Malus10G016500.1	--	--	--	--	--	--	Uncharacterized protein OS=Malus baccata OX=106549 GN=C1H46_040846 PE=4 SV=1	S	Function unknown	PREDICTED: uncharacterized protein LOC103413489 [Malus domestica]
23122991-23123648	Malus10G016490.1	--	K04460|6.1e-08|pper:18776014|K04460 serine/threonine-protein phosphatase 5 [EC:3.1.3.16] | (RefSeq) serine/threonine-protein phosphatase 7 isoform X1	--	--	--	--	Uncharacterized protein OS=Pyrus ussuriensis x Pyrus communis OX=2448454 GN=D8674_015013 PE=4 SV=1	S	Function unknown	PREDICTED: uncharacterized protein LOC103413684 [Malus domestica]
23123826-23128200	Malus10G016480.1	--	--	--	--	Protein of unknown function (DUF3537)	--	Uncharacterized protein OS=Malus domestica OX=3750 GN=DVH24_010857 PE=4 SV=1	S	Function unknown	PREDICTED: uncharacterized protein LOC103412308 isoform X1 [Malus domestica]
23151719-23152099	Malus10G016470.1	Molecular Function: electron transfer activity (GO:0009055);; Molecular Function: protein disulfide oxidoreductase activity (GO:0015035);;	K03676|2.9e-61|mdm:103411116|K03676 glutaredoxin 3 | (RefSeq) glutaredoxin-C5-like	[O]	Posttranslational modification, protein turnover, chaperones	Glutaredoxin	Glutaredoxin-C7 OS=Arabidopsis thaliana OX=3702 GN=GRXC7 PE=1 SV=2	Glutaredoxin domain-containing protein OS=Malus baccata OX=106549 GN=C1H46_038998 PE=3 SV=1	O	Posttranslational modification, protein turnover, chaperones	PREDICTED: glutaredoxin-C5-like [Malus domestica]
23156693-23164157	Malus10G016460.1	Biological Process: signal transduction (GO:0007165);; Molecular Function: ADP binding (GO:0043531);;	K00695|2.5e-131|mtr:MTR_6g478030|K00695 sucrose synthase [EC:2.4.1.13] | (RefSeq) sucrose synthase	--	--	TIR domain	Disease resistance-like protein DSC1 OS=Arabidopsis thaliana OX=3702 GN=DSC1 PE=1 SV=1	ADP-ribosyl cyclase/cyclic ADP-ribose hydrolase OS=Pyrus ussuriensis x Pyrus communis OX=2448454 GN=D8674_003582 PE=4 SV=1	T	Signal transduction mechanisms	PREDICTED: TMV resistance protein N-like [Pyrus x bretschneideri]
23197856-23214965	Malus10G016450.1	Biological Process: telomere maintenance (GO:0000723);; Molecular Function: DNA helicase activity (GO:0003678);; Molecular Function: ATP binding (GO:0005524);; Biological Process: DNA repair (GO:0006281);; Biological Process: DNA recombination (GO:0006310);;	K15255|5.0e-55|sita:101786894|K15255 ATP-dependent DNA helicase PIF1 [EC:3.6.4.12] | (RefSeq) uncharacterized protein LOC101786894	[D]	Cell cycle control, cell division, chromosome partitioning	Helitron helicase-like domain at N-terminus	--	ATP-dependent DNA helicase OS=Rosa chinensis OX=74649 GN=RchiOBHm_Chr5g0006651 PE=3 SV=1	D	Cell cycle control, cell division, chromosome partitioning	PREDICTED: uncharacterized protein LOC103423324 [Malus domestica]
23215751-23216540	Malus10G016440.1	--	--	--	--	--	--	Uncharacterized protein OS=Malus domestica OX=3750 GN=DVH24_000160 PE=4 SV=1	--	--	--
23240874-23243612	Malus10G016430.1	Biological Process: signal transduction (GO:0007165);; Cellular Component: integral component of membrane (GO:0016021);;	K16226|3.8e-47|brp:103839132|K16226 disease resistance protein RPS4 | (RefSeq) disease resistance protein RPS4	--	--	Leucine Rich repeats (2 copies)	Disease resistance-like protein DSC1 OS=Arabidopsis thaliana OX=3702 GN=DSC1 PE=1 SV=1	Uncharacterized protein (Fragment) OS=Malus domestica OX=3750 GN=DVH24_034663 PE=4 SV=1	S	Function unknown	PREDICTED: protein SUPPRESSOR OF npr1-1, CONSTITUTIVE 1-like [Pyrus x bretschneideri]
23245362-23254091	Malus10G016420.1	--	--	[G]	Carbohydrate transport and metabolism	--	Protein HIGH CHLOROPHYLL FLUORESCENCE PHENOTYPE 244, chloroplastic OS=Arabidopsis thaliana OX=3702 GN=HCF244 PE=1 SV=1	Uncharacterized protein ycf39 OS=Vitis vinifera OX=29760 GN=ycf39_1 PE=4 SV=1	G	Carbohydrate transport and metabolism	PREDICTED: uncharacterized protein ycf39 [Pyrus x bretschneideri]
23278559-23283196	Malus10G016410.1	Biological Process: signal transduction (GO:0007165);; Molecular Function: ADP binding (GO:0043531);;	K00695|2.1e-135|mtr:MTR_6g478030|K00695 sucrose synthase [EC:2.4.1.13] | (RefSeq) sucrose synthase	--	--	TIR domain	Disease resistance protein RPV1 OS=Vitis rotundifolia OX=103349 GN=RPV1 PE=1 SV=1	ADP-ribosyl cyclase/cyclic ADP-ribose hydrolase OS=Pyrus ussuriensis x Pyrus communis OX=2448454 GN=D8674_003582 PE=4 SV=1	T	Signal transduction mechanisms	PREDICTED: TMV resistance protein N-like [Pyrus x bretschneideri]
23297456-23306698	Malus10G016400.1	Biological Process: signal transduction (GO:0007165);; Molecular Function: ADP binding (GO:0043531);;	K00695|6.8e-114|mtr:MTR_6g478030|K00695 sucrose synthase [EC:2.4.1.13] | (RefSeq) sucrose synthase	--	--	TIR domain	TMV resistance protein N OS=Nicotiana glutinosa OX=35889 GN=N PE=1 SV=1	ADP-ribosyl cyclase/cyclic ADP-ribose hydrolase OS=Malus baccata OX=106549 GN=C1H46_005561 PE=4 SV=1	S	Function unknown	PREDICTED: TMV resistance protein N-like [Pyrus x bretschneideri]
23307199-23309280	Malus10G016390.1	--	--	[G]	Carbohydrate transport and metabolism	NmrA-like family	Protein HIGH CHLOROPHYLL FLUORESCENCE PHENOTYPE 244, chloroplastic OS=Arabidopsis thaliana OX=3702 GN=HCF244 PE=1 SV=1	Uncharacterized protein OS=Pyrus ussuriensis x Pyrus communis OX=2448454 GN=D8674_003584 PE=4 SV=1	G	Carbohydrate transport and metabolism	PREDICTED: uncharacterized protein LOC103450212 [Malus domestica]
23323549-23326264	Malus10G016380.1	Biological Process: fucose metabolic process (GO:0006004);; Cellular Component: integral component of membrane (GO:0016021);; Molecular Function: transferase activity, transferring glycosyl groups (GO:0016757);;	K23280|3.3e-87|nau:109214571|K23280 rhamnogalacturonan I rhamnosyltransferase [EC:2.4.1.351] | (RefSeq) uncharacterized protein At1g04910	--	--	GDP-fucose protein O-fucosyltransferase	O-fucosyltransferase 16 OS=Arabidopsis thaliana OX=3702 GN=OFUT16 PE=2 SV=1	O-fucosyltransferase family protein OS=Malus domestica OX=3750 GN=DVH24_034664 PE=3 SV=1	G	Carbohydrate transport and metabolism	PREDICTED: uncharacterized protein At1g04910-like [Pyrus x bretschneideri]
23333794-23336143	Malus10G016370.1	Biological Process: fucose metabolic process (GO:0006004);; Cellular Component: integral component of membrane (GO:0016021);; Molecular Function: transferase activity, transferring glycosyl groups (GO:0016757);;	K23280|5.4e-81|nau:109214571|K23280 rhamnogalacturonan I rhamnosyltransferase [EC:2.4.1.351] | (RefSeq) uncharacterized protein At1g04910	--	--	GDP-fucose protein O-fucosyltransferase	O-fucosyltransferase 16 OS=Arabidopsis thaliana OX=3702 GN=OFUT16 PE=2 SV=1	O-fucosyltransferase family protein OS=Malus domestica OX=3750 GN=DVH24_034664 PE=3 SV=1	G	Carbohydrate transport and metabolism	PREDICTED: uncharacterized protein At1g04910-like [Pyrus x bretschneideri]
23369656-23376096	Malus10G016360.1	Biological Process: signal transduction (GO:0007165);; Molecular Function: ADP binding (GO:0043531);;	K00695|2.1e-122|mtr:MTR_6g478030|K00695 sucrose synthase [EC:2.4.1.13] | (RefSeq) sucrose synthase	--	--	TIR domain	Disease resistance-like protein DSC1 OS=Arabidopsis thaliana OX=3702 GN=DSC1 PE=1 SV=1	ADP-ribosyl cyclase/cyclic ADP-ribose hydrolase OS=Malus baccata OX=106549 GN=C1H46_019338 PE=4 SV=1	S	Function unknown	PREDICTED: TMV resistance protein N-like [Pyrus x bretschneideri]
23382921-23386230	Malus10G016350.1	Biological Process: fucose metabolic process (GO:0006004);; Cellular Component: integral component of membrane (GO:0016021);; Molecular Function: transferase activity, transferring glycosyl groups (GO:0016757);;	K23280|6.1e-88|nau:109214571|K23280 rhamnogalacturonan I rhamnosyltransferase [EC:2.4.1.351] | (RefSeq) uncharacterized protein At1g04910	--	--	GDP-fucose protein O-fucosyltransferase	Protein ROOT HAIR SPECIFIC 17 OS=Arabidopsis thaliana OX=3702 GN=RHS17 PE=2 SV=1	O-fucosyltransferase family protein OS=Malus baccata OX=106549 GN=C1H46_019336 PE=3 SV=1	G	Carbohydrate transport and metabolism	PREDICTED: uncharacterized protein At1g04910-like [Pyrus x bretschneideri]
23401027-23405537	Malus10G016340.1	Molecular Function: glycerol-3-phosphate O-acyltransferase activity (GO:0004366);; Cellular Component: endoplasmic reticulum (GO:0005783);; Cellular Component: plasma membrane (GO:0005886);; Biological Process: glycerol-3-phosphate metabolic process (GO:0006072);; Biological Process: fatty acid biosynthetic process (GO:0006633);; Biological Process: pollen maturation (GO:0010152);; Biological Pro…	K13506|6.1e-224|mdm:103422169|K13506 glycerol-3-phosphate O-acyltransferase 3/4 [EC:2.3.1.15] | (RefSeq) LOW QUALITY PROTEIN: glycerol-3-phosphate acyltransferase 9-like	[I]	Lipid transport and metabolism	Acyltransferase	Glycerol-3-phosphate acyltransferase 9 OS=Arabidopsis thaliana OX=3702 GN=GPAT9 PE=1 SV=1	PlsC domain-containing protein OS=Malus domestica OX=3750 GN=DVH24_034665 PE=4 SV=1	I	Lipid transport and metabolism	PREDICTED: glycerol-3-phosphate acyltransferase 3-like [Malus domestica]
23409121-23409597	Malus10G016330.1	Molecular Function: molecular_function (GO:0003674);; Molecular Function: binding (GO:0005488);; Molecular Function: protein binding (GO:0005515);; Cellular Component: cellular_component (GO:0005575);; Cellular Component: intracellular (GO:0005622);; Cellular Component: obsolete cell (GO:0005623);; Cellular Component: nucleus (GO:0005634);; Cellular Component: nucleoplasm (GO:0005654);; Cellular …	--	[O]	Posttranslational modification, protein turnover, chaperones	UBX domain	Plant UBX domain-containing protein 1 OS=Arabidopsis thaliana OX=3702 GN=PUX1 PE=1 SV=1	UBX domain-containing protein OS=Malus domestica OX=3750 GN=DVH24_034666 PE=4 SV=1	O	Posttranslational modification, protein turnover, chaperones	PREDICTED: tether containing UBX domain for GLUT4-like [Malus domestica]
23421479-23431494	Malus10G016320.1	Molecular Function: antiporter activity (GO:0015297);; Cellular Component: integral component of membrane (GO:0016021);; Molecular Function: xenobiotic transmembrane transporter activity (GO:0042910);;	K20456|5.7e-75|smo:SELMODRAFT_417928|K20456 oxysterol-binding protein 1 | (RefSeq) hypothetical protein	[R]	General function prediction only	MatE	Protein DETOXIFICATION 45, chloroplastic OS=Arabidopsis thaliana OX=3702 GN=DTX45 PE=2 SV=2	Protein DETOXIFICATION OS=Malus baccata OX=106549 GN=C1H46_019331 PE=3 SV=1	V	Defense mechanisms	PREDICTED: MATE efflux family protein 3, chloroplastic-like, partial [Pyrus x bretschneideri]
23435148-23435581	Malus10G016310.1	--	--	--	--	--	--	Uncharacterized protein OS=Malus domestica OX=3750 GN=DVH24_034668 PE=4 SV=1	S	Function unknown	putative reverse transcriptase family member [Malus domestica]
23439173-23445595	Malus10G016300.1	Molecular Function: iron ion binding (GO:0005506);; Cellular Component: integral component of membrane (GO:0016021);; Molecular Function: oxidoreductase activity, acting on paired donors, with incorporation or reduction of molecular oxygen (GO:0016705);; Molecular Function: heme binding (GO:0020037);;	K07437|3.9e-143|qsu:112027775|K07437 cytochrome P450 family 26 subfamily A | (RefSeq) cytochrome P450 87A3-like	[QI]	--	Cytochrome P450	Cytochrome P450 87A3 OS=Oryza sativa subsp. japonica OX=39947 GN=CYP87A3 PE=2 SV=3	Uncharacterized protein OS=Malus domestica OX=3750 GN=DVH24_034669 PE=3 SV=1	Q	Secondary metabolites biosynthesis, transport and catabolism	PREDICTED: cytochrome P450 87A3-like [Malus domestica]
23455943-23456554	Malus10G016290.1	--	--	--	--	--	--	Uncharacterized protein OS=Malus baccata OX=106549 GN=C1H46_002677 PE=4 SV=1	--	--	T4.14 [Malus x robusta]
23503666-23514576	Malus10G016280.1	Molecular Function: isocitrate dehydrogenase (NAD+) activity (GO:0004449);; Biological Process: tricarboxylic acid cycle (GO:0006099);;	K00030|5.7e-214|mdm:103445208|K00030 isocitrate dehydrogenase (NAD+) [EC:1.1.1.41] | (RefSeq) isocitrate dehydrogenase [NAD] regulatory subunit 1, mitochondrial isoform X1	[E]	Amino acid transport and metabolism	Isocitrate/isopropylmalate dehydrogenase	Isocitrate dehydrogenase [NAD] regulatory subunit 1, mitochondrial OS=Arabidopsis thaliana OX=3702 GN=IDH1 PE=1 SV=2	Iso_dh domain-containing protein OS=Malus domestica OX=3750 GN=DVH24_034670 PE=3 SV=1	E	Amino acid transport and metabolism	PREDICTED: isocitrate dehydrogenase [NAD] regulatory subunit 1, mitochondrial isoform X1 [Malus domestica]
23517451-23520202	Malus10G016270.1	Biological Process: vesicle docking involved in exocytosis (GO:0006904);;	K19998|0.0e+00|mdm:103412100|K19998 sec1 family domain-containing protein 1 | (RefSeq) SEC1 family transport protein SLY1-like	[U]	Intracellular trafficking, secretion, and vesicular transport	Sec1 family	SEC1 family transport protein SLY1 OS=Arabidopsis thaliana OX=3702 GN=SLY1 PE=1 SV=1	SEC1 family transport protein SLY1-like OS=Pyrus ussuriensis x Pyrus communis OX=2448454 GN=D8674_003573 PE=3 SV=1	U	Intracellular trafficking, secretion, and vesicular transport	PREDICTED: SEC1 family transport protein SLY1-like [Malus domestica]
23520324-23530108	Malus10G016260.1	--	K01054|2.0e-12|csl:COCSUDRAFT_40270|K01054 acylglycerol lipase [EC:3.1.1.23] | (RefSeq) alpha/beta-hydrolase	--	--	Histidine phosphatase superfamily (branch 1)	--	Uncharacterized protein OS=Malus baccata OX=106549 GN=C1H46_019326 PE=4 SV=1	S	Function unknown	PREDICTED: uncharacterized protein LOC103445212 [Malus domestica]
23530372-23538057	Malus10G016250.1	Biological Process: plant-type hypersensitive response (GO:0009626);; Cellular Component: integral component of membrane (GO:0016021);;	--	[T]	Signal transduction mechanisms	Organic solute transporter Ostalpha	Protein LAZ1 OS=Arabidopsis thaliana OX=3702 GN=LAZ1 PE=1 SV=1	Transmembrane protein 184 OS=Pyrus ussuriensis x Pyrus communis OX=2448454 GN=D8674_003571 PE=4 SV=1	T	Signal transduction mechanisms	PREDICTED: transmembrane protein 184 homolog DDB_G0279555-like isoform X1 [Malus domestica]
23545969-23549183	Malus10G016240.1	Molecular Function: calcium ion binding (GO:0005509);;	K13412|2.2e-11|sind:105174573|K13412 calcium-dependent protein kinase [EC:2.7.11.1] | (RefSeq) calcium-dependent protein kinase 13 isoform X2	[T]	Signal transduction mechanisms	EF-hand domain pair	Calcium-dependent protein kinase 14 OS=Oryza sativa subsp. japonica OX=39947 GN=CPK14 PE=3 SV=1	Uncharacterized protein OS=Malus baccata OX=106549 GN=C1H46_019324 PE=4 SV=1	T	Signal transduction mechanisms	PREDICTED: sorcin-like isoform X1 [Malus domestica]
23573034-23576275	Malus10G016230.1	Cellular Component: host cell nucleus (GO:0042025);;	K21777|4.9e-238|mdm:103445214|K21777 G2/mitotic-specific cyclin-B, other | (RefSeq) G2/mitotic-specific cyclin-2-like	[D]	Cell cycle control, cell division, chromosome partitioning	Cyclin, N-terminal domain	Cyclin-B2-3 OS=Arabidopsis thaliana OX=3702 GN=CYCB2-3 PE=2 SV=2	B-like cyclin OS=Malus domestica OX=3750 GN=DVH24_034675 PE=3 SV=1	D	Cell cycle control, cell division, chromosome partitioning	PREDICTED: G2/mitotic-specific cyclin-2-like [Malus domestica]
23580341-23587937	Malus10G016220.1	Molecular Function: ubiquitin-protein transferase activity (GO:0004842);;	K08332|6.1e-54|gmx:102664031|K08332 vacuolar protein 8 | (RefSeq) U-box domain-containing protein 15-like	[S]	Function unknown	Armadillo/beta-catenin-like repeat	U-box domain-containing protein 15 OS=Arabidopsis thaliana OX=3702 GN=PUB15 PE=2 SV=2	RING-type E3 ubiquitin transferase OS=Malus domestica OX=3750 GN=DVH24_034676 PE=4 SV=1	S	Function unknown	PREDICTED: U-box domain-containing protein 15-like [Pyrus x bretschneideri]
23596213-23600433	Malus10G016210.1	Biological Process: autophagosome assembly (GO:0000045);; Biological Process: response to hypoxia (GO:0001666);; Molecular Function: molecular_function (GO:0003674);; Molecular Function: binding (GO:0005488);; Molecular Function: protein binding (GO:0005515);; Cellular Component: cellular_component (GO:0005575);; Cellular Component: intracellular (GO:0005622);; Cellular Component: obsolete cell (…	K04523|2.9e-299|mdm:103445215|K04523 ubiquilin | (RefSeq) ubiquitin domain-containing protein DSK2a	[OR]	--	Ubiquitin family	Ubiquitin domain-containing protein DSK2b OS=Arabidopsis thaliana OX=3702 GN=DSK2B PE=1 SV=1	Uncharacterized protein OS=Malus baccata OX=106549 GN=C1H46_019317 PE=4 SV=1	O	Posttranslational modification, protein turnover, chaperones	PREDICTED: ubiquitin domain-containing protein DSK2a [Malus domestica]
23606321-23609311	Malus10G016200.1	--	--	--	--	--	--	Uncharacterized protein OS=Malus domestica OX=3750 GN=DVH24_034678 PE=4 SV=1	--	--	PREDICTED: uncharacterized protein LOC103445219 [Malus domestica]
23611234-23612364	Malus10G016190.1	Biological Process: reproduction (GO:0000003);; Biological Process: developmental process involved in reproduction (GO:0003006);; Molecular Function: molecular_function (GO:0003674);; Molecular Function: nucleic acid binding (GO:0003676);; Molecular Function: DNA-binding transcription factor activity (GO:0003700);; Cellular Component: cellular_component (GO:0005575);; Cellular Component: intracel…	--	[R]	General function prediction only	C2H2-type zinc finger	Zinc finger protein ZAT3 OS=Arabidopsis thaliana OX=3702 GN=ZAT3 PE=1 SV=1	Uncharacterized protein OS=Malus baccata OX=106549 GN=C1H46_019315 PE=4 SV=1	S	Function unknown	PREDICTED: zinc finger protein ZAT3 [Malus domestica]
23613623-23617504	Malus10G016180.1	Molecular Function: lipid transporter activity (GO:0005319);; Cellular Component: vacuolar membrane (GO:0005774);; Cellular Component: integral component of membrane (GO:0016021);; Biological Process: pollen tube development (GO:0048868);; Biological Process: regulation of sphingolipid biosynthetic process (GO:0090153);;	K17964|4.0e-85|smo:SELMODRAFT_424099|K17964 leucine-rich PPR motif-containing protein, mitochondrial | (RefSeq) hypothetical protein	[R]	General function prediction only	PPR repeat family	Pentatricopeptide repeat-containing protein At2g17140 OS=Arabidopsis thaliana OX=3702 GN=At2g17140 PE=2 SV=1	SSD domain-containing protein OS=Malus domestica OX=3750 GN=DVH24_034680 PE=3 SV=1	--	--	PREDICTED: pentatricopeptide repeat-containing protein At2g17140-like [Pyrus x bretschneideri]
23618276-23633003	Malus10G016170.1	Molecular Function: lipid transporter activity (GO:0005319);; Cellular Component: integral component of membrane (GO:0016021);;	K12385|0.0e+00|mdm:103445217|K12385 Niemann-Pick C1 protein | (RefSeq) NPC intracellular cholesterol transporter 1	[I]	Lipid transport and metabolism	Patched family	--	SSD domain-containing protein OS=Malus baccata OX=106549 GN=C1H46_019313 PE=3 SV=1	I	Lipid transport and metabolism	PREDICTED: Niemann-Pick C1 protein [Pyrus x bretschneideri]
23637170-23639679	Malus10G016160.1	Molecular Function: molecular_function (GO:0003674);; Molecular Function: nucleic acid binding (GO:0003676);; Molecular Function: RNA binding (GO:0003723);; Molecular Function: catalytic activity (GO:0003824);; Molecular Function: nuclease activity (GO:0004518);; Molecular Function: endonuclease activity (GO:0004519);; Molecular Function: binding (GO:0005488);; Molecular Function: protein binding…	K22262|9.1e-110|qsu:112034235|K22262 WD repeat and FYVE domain-containing protein 3 | (RefSeq) protein SPIRRIG	[R]	General function prediction only	PPR repeat family	Pentatricopeptide repeat-containing protein At2g17210 OS=Arabidopsis thaliana OX=3702 GN=PCMP-E77 PE=3 SV=2	Uncharacterized protein OS=Malus baccata OX=106549 GN=C1H46_019312 PE=4 SV=1	S	Function unknown	PREDICTED: pentatricopeptide repeat-containing protein At2g17210 [Malus domestica]
23640131-23651558	Malus10G016150.1	Cellular Component: Golgi membrane (GO:0000139);; Cellular Component: integral component of membrane (GO:0016021);; Biological Process: pectin biosynthetic process (GO:0045489);; Molecular Function: polygalacturonate 4-alpha-galacturonosyltransferase activity (GO:0047262);; Biological Process: cell wall organization (GO:0071555);;	K13648|0.0e+00|mdm:103445261|K13648 alpha-1,4-galacturonosyltransferase [EC:2.4.1.43] | (RefSeq) probable galacturonosyltransferase 3 isoform X1	--	--	Glycosyl transferase family 8	Probable galacturonosyltransferase 3 OS=Arabidopsis thaliana OX=3702 GN=GAUT3 PE=2 SV=2	Hexosyltransferase OS=Malus domestica OX=3750 GN=DVH24_034682 PE=3 SV=1	O	Posttranslational modification, protein turnover, chaperones	PREDICTED: probable galacturonosyltransferase 3 [Malus domestica]
23682923-23686447	Malus10G016140.1	Molecular Function: protein serine/threonine kinase activity (GO:0004674);; Molecular Function: ATP binding (GO:0005524);;	K00924|3.7e-121|csat:104729643|K00924 kinase [EC:2.7.1.-] | (RefSeq) probable serine/threonine-protein kinase Cx32, chloroplastic	[T]	Signal transduction mechanisms	Protein tyrosine and serine/threonine kinase	Probable serine/threonine-protein kinase PIX13 OS=Arabidopsis thaliana OX=3702 GN=PIX13 PE=1 SV=2	Protein kinase domain-containing protein OS=Malus baccata OX=106549 GN=C1H46_019309 PE=3 SV=1	T	Signal transduction mechanisms	PREDICTED: probable serine/threonine-protein kinase NAK [Malus domestica]
23694164-23698305	Malus10G016130.1	Cellular Component: histone acetyltransferase complex (GO:0000123);; Biological Process: platelet degranulation (GO:0002576);; Molecular Function: protein binding (GO:0005515);; Cellular Component: cellular_component (GO:0005575);; Cellular Component: extracellular region (GO:0005576);; Cellular Component: intracellular (GO:0005622);; Cellular Component: obsolete cell (GO:0005623);; Cellular Comp…	K22184|0.0e+00|mdm:103422176|K22184 bromodomain-containing protein 9 | (RefSeq) bromodomain-containing protein 9-like	[R]	General function prediction only	Bromodomain	Transcription factor GTE11 OS=Arabidopsis thaliana OX=3702 GN=GTE11 PE=1 SV=1	Bromo domain-containing protein OS=Malus domestica OX=3750 GN=DVH24_034684 PE=4 SV=1	S	Function unknown	PREDICTED: uncharacterized protein LOC103422176, partial [Malus domestica]
23706055-23707580	Malus10G016120.1	--	--	--	--	Phosphate-induced protein 1 conserved region	Protein EXORDIUM-like 5 OS=Arabidopsis thaliana OX=3702 GN=EXL5 PE=2 SV=1	Uncharacterized protein OS=Malus domestica OX=3750 GN=DVH24_034685 PE=4 SV=1	S	Function unknown	PREDICTED: uncharacterized protein LOC103937708 [Pyrus x bretschneideri]
23724728-23733018	Malus10G016110.1	Molecular Function: calcium ion binding (GO:0005509);;	K12472|0.0e+00|pxb:103937709|K12472 epidermal growth factor receptor substrate 15 | (RefSeq) epidermal growth factor receptor substrate 15-like 1	[TU]	--	Cytoskeletal-regulatory complex EF hand	EH domain-containing protein 2 OS=Arabidopsis thaliana OX=3702 GN=EHD2 PE=1 SV=1	Uncharacterized protein OS=Malus domestica OX=3750 GN=DVH24_034686 PE=4 SV=1	--	--	PREDICTED: epidermal growth factor receptor substrate 15-like 1 [Pyrus x bretschneideri]
23734170-23737738	Malus10G016100.1	Biological Process: signal transduction (GO:0007165);; Molecular Function: ADP binding (GO:0043531);;	K00695|7.0e-124|mtr:MTR_6g478030|K00695 sucrose synthase [EC:2.4.1.13] | (RefSeq) sucrose synthase	--	--	TIR domain	Disease resistance protein RPV1 OS=Vitis rotundifolia OX=103349 GN=RPV1 PE=1 SV=1	ADP-ribosyl cyclase/cyclic ADP-ribose hydrolase OS=Pyrus ussuriensis x Pyrus communis OX=2448454 GN=D8674_003556 PE=4 SV=1	S	Function unknown	PREDICTED: TMV resistance protein N-like [Malus domestica]
23747264-23749409	Malus10G016090.1	Molecular Function: calcium ion binding (GO:0005509);;	K12472|2.2e-184|pxb:103937709|K12472 epidermal growth factor receptor substrate 15 | (RefSeq) epidermal growth factor receptor substrate 15-like 1	[TU]	--	--	--	Epidermal growth factor receptor substrate 15-like 1 OS=Pyrus ussuriensis x Pyrus communis OX=2448454 GN=D8674_003558 PE=4 SV=1	--	--	PREDICTED: epidermal growth factor receptor substrate 15-like 1 [Pyrus x bretschneideri]
23749831-23756360	Malus10G016080.1	Molecular Function: ADP binding (GO:0043531);;	K00695|8.2e-129|mtr:MTR_6g478030|K00695 sucrose synthase [EC:2.4.1.13] | (RefSeq) sucrose synthase	--	--	TIR domain	Disease resistance protein RPV1 OS=Vitis rotundifolia OX=103349 GN=RPV1 PE=1 SV=1	NB-ARC domain-containing protein OS=Malus baccata OX=106549 GN=C1H46_044954 PE=4 SV=1	S	Function unknown	PREDICTED: TMV resistance protein N-like [Malus domestica]
23759483-23760538	Malus10G016070.1	Molecular Function: serine-type carboxypeptidase activity (GO:0004185);;	K02111|2.4e-49|mdm:114822316|K02111 F-type H+/Na+-transporting ATPase subunit alpha [EC:7.1.2.2 7.2.2.1] | (RefSeq) LOW QUALITY PROTEIN: uncharacterized protein LOC114822316	--	--	gag-polypeptide of LTR copia-type	--	Serine carboxypeptidase-like 45 OS=Pyrus ussuriensis x Pyrus communis OX=2448454 GN=D8674_033178 PE=3 SV=1	U	Intracellular trafficking, secretion, and vesicular transport	PREDICTED: uncharacterized protein LOC103432188 [Malus domestica]
23811848-23814953	Malus10G016060.1	Biological Process: signal transduction (GO:0007165);; Molecular Function: ADP binding (GO:0043531);;	K16226|8.1e-46|brp:103839132|K16226 disease resistance protein RPS4 | (RefSeq) disease resistance protein RPS4	--	--	Leucine rich repeat	Disease resistance protein RPV1 OS=Vitis rotundifolia OX=103349 GN=RPV1 PE=1 SV=1	ADP-ribosyl cyclase/cyclic ADP-ribose hydrolase OS=Malus baccata OX=106549 GN=C1H46_025242 PE=4 SV=1	S	Function unknown	PREDICTED: TMV resistance protein N-like [Malus domestica]
23824381-23825411	Malus10G016050.1	--	K00860|3.1e-06|pxb:103930722|K00860 adenylylsulfate kinase [EC:2.7.1.25] | (RefSeq) uncharacterized protein LOC103930722 isoform X1	--	--	--	Thylakoid lumenal protein TL20.3, chloroplastic OS=Arabidopsis thaliana OX=3702 GN=TL20.3 PE=1 SV=1	Uncharacterized protein OS=Malus domestica OX=3750 GN=DVH24_004203 PE=4 SV=1	--	--	PREDICTED: uncharacterized protein LOC103930722 isoform X4 [Pyrus x bretschneideri]
23825933-23828281	Malus10G016040.1	Biological Process: ribosomal large subunit assembly (GO:0000027);; Molecular Function: molecular_function (GO:0003674);; Molecular Function: nucleic acid binding (GO:0003676);; Molecular Function: RNA binding (GO:0003723);; Molecular Function: binding (GO:0005488);; Cellular Component: cellular_component (GO:0005575);; Biological Process: organelle organization (GO:0006996);; Biological Process:…	K14859|6.5e-25|mdm:103419139|K14859 ribosome biogenesis protein SSF1/2 | (RefSeq) peter Pan-like protein isoform X1	[E]	Amino acid transport and metabolism	--	Peter Pan-like protein OS=Arabidopsis thaliana OX=3702 GN=PPAN PE=1 SV=1	Uncharacterized protein OS=Malus domestica OX=3750 GN=DVH24_042735 PE=4 SV=1	J	Translation, ribosomal structure and biogenesis	PREDICTED: peter Pan-like protein [Pyrus x bretschneideri]
23848695-23854181	Malus10G016030.1	Biological Process: signal transduction (GO:0007165);; Molecular Function: ADP binding (GO:0043531);;	K16226|3.3e-89|csat:104771736|K16226 disease resistance protein RPS4 | (RefSeq) disease resistance protein RPS4	--	--	NB-ARC domain	Disease resistance-like protein DSC1 OS=Arabidopsis thaliana OX=3702 GN=DSC1 PE=1 SV=1	ADP-ribosyl cyclase/cyclic ADP-ribose hydrolase OS=Malus baccata OX=106549 GN=C1H46_025239 PE=4 SV=1	T	Signal transduction mechanisms	PREDICTED: TMV resistance protein N-like isoform X1 [Pyrus x bretschneideri]
23871368-23872157	Malus10G016020.1	--	K15718|1.5e-23|cmo:103494917|K15718 linoleate 9S-lipoxygenase [EC:1.13.11.58] | (RefSeq) probable linoleate 9S-lipoxygenase 5	[R]	General function prediction only	--	F-box protein At1g55000 OS=Arabidopsis thaliana OX=3702 GN=At1g55000 PE=1 SV=1	Uncharacterized protein OS=Malus domestica OX=3750 GN=DVH24_028114 PE=4 SV=1	S	Function unknown	PREDICTED: F-box protein At1g55000 [Malus domestica]
23883558-23886140	Malus10G016010.1	Molecular Function: nucleic acid binding (GO:0003676);; Molecular Function: RNA-DNA hybrid ribonuclease activity (GO:0004523);;	K14175|1.5e-19|mcha:111010887|K14175 (3S,6E)-nerolidol synthase [EC:4.2.3.48] | (RefSeq) (3S,6E)-nerolidol synthase 1-like	[R]	General function prediction only	RNase H-like domain found in reverse transcriptase	--	RNase H domain-containing protein OS=Malus baccata OX=106549 GN=C1H46_043570 PE=4 SV=1	L	Replication, recombination and repair	PREDICTED: uncharacterized protein LOC103428245 [Malus domestica]
23899964-23900297	Malus10G016000.1	Cellular Component: integral component of membrane (GO:0016021);;	--	--	--	--	--	Uncharacterized protein OS=Malus domestica OX=3750 GN=DVH24_034691 PE=4 SV=1	--	--	--
23901255-23902867	Malus10G015990.1	Cellular Component: integral component of membrane (GO:0016021);;	K14209|1.1e-242|mdm:103445284|K14209 solute carrier family 36 (proton-coupled amino acid transporter) | (RefSeq) amino acid transporter AVT3B-like	[E]	Amino acid transport and metabolism	Transmembrane amino acid transporter protein	Amino acid transporter AVT3C OS=Arabidopsis thaliana OX=3702 GN=AVT3C PE=1 SV=1	Aa_trans domain-containing protein OS=Malus baccata OX=106549 GN=C1H46_045035 PE=3 SV=1	E	Amino acid transport and metabolism	PREDICTED: proton-coupled amino acid transporter 3-like [Malus domestica]
23904665-23910218	Malus10G015980.1	Biological Process: protein glycosylation (GO:0006486);; Molecular Function: acetylglucosaminyltransferase activity (GO:0008375);;	K00726|1.9e-261|mdm:103422182|K00726 alpha-1,3-mannosyl-glycoprotein beta-1,2-N-acetylglucosaminyltransferase [EC:2.4.1.101] | (RefSeq) alpha-1,3-mannosyl-glycoprotein 2-beta-N-acetylglucosaminyltransferase-like	[G]	Carbohydrate transport and metabolism	GNT-I family	Alpha-1,3-mannosyl-glycoprotein 2-beta-N-acetylglucosaminyltransferase OS=Arabidopsis thaliana OX=3702 GN=GNTI PE=1 SV=1	Alpha-1,3-mannosyl-glycoprotein 2-beta-N-acetylglucosaminyltransferase-like OS=Pyrus ussuriensis x Pyrus communis OX=2448454 GN=D8674_003545 PE=3 SV=1	G	Carbohydrate transport and metabolism	PREDICTED: alpha-1,3-mannosyl-glycoprotein 2-beta-N-acetylglucosaminyltransferase-like [Pyrus x bretschneideri]
23913435-23918771	Malus10G015970.1	Biological Process: ribosome biogenesis (GO:0042254);;	K14771|0.0e+00|mdm:103422183|K14771 U3 small nucleolar RNA-associated protein 19 | (RefSeq) nucleolar complex protein 4 homolog	[J]	Translation, ribosomal structure and biogenesis	CBF/Mak21 family	Protein NUCLEOLAR COMPLEX ASSOCIATED 4 OS=Arabidopsis thaliana OX=3702 GN=NOC4 PE=2 SV=1	CBF domain-containing protein OS=Malus domestica OX=3750 GN=DVH24_034694 PE=3 SV=1	J	Translation, ribosomal structure and biogenesis	PREDICTED: nucleolar complex protein 4 homolog [Malus domestica]
23920190-23923320	Malus10G015960.1	Molecular Function: protein serine/threonine phosphatase activity (GO:0004722);; Molecular Function: metal ion binding (GO:0046872);;	K14803|4.4e-225|mdm:103422184|K14803 protein phosphatase PTC2/3 [EC:3.1.3.16] | (RefSeq) probable protein phosphatase 2C 27	[T]	Signal transduction mechanisms	Protein phosphatase 2C	Probable protein phosphatase 2C 27 OS=Arabidopsis thaliana OX=3702 GN=PP2C27 PE=2 SV=1	Protein-serine/threonine phosphatase OS=Malus domestica OX=3750 GN=DVH24_034696 PE=3 SV=1	T	Signal transduction mechanisms	PREDICTED: probable protein phosphatase 2C 27 [Malus domestica]
23926532-23927018	Malus10G015950.1	Cellular Component: integral component of membrane (GO:0016021);;	--	--	--	--	--	Uncharacterized protein OS=Malus domestica OX=3750 GN=DVH24_034697 PE=4 SV=1	--	--	--
23928886-23932502	Malus10G015940.1	Molecular Function: ligand-gated ion channel activity (GO:0015276);; Cellular Component: integral component of membrane (GO:0016021);;	K05387|0.0e+00|mdm:103422221|K05387 glutamate receptor, ionotropic, plant | (RefSeq) glutamate receptor 3.2-like	[PET]	--	Receptor family ligand binding region	Glutamate receptor 3.2 OS=Arabidopsis thaliana OX=3702 GN=GLR3.2 PE=1 SV=2	Glutamate receptor OS=Malus domestica OX=3750 GN=DVH24_034698 PE=3 SV=1	--	--	PREDICTED: glutamate receptor 3.2-like [Malus domestica]
23934377-23935654	Malus10G015930.1	Molecular Function: homoserine kinase activity (GO:0004413);; Molecular Function: ATP binding (GO:0005524);; Biological Process: threonine metabolic process (GO:0006566);;	K00872|1.4e-201|mdm:103422185|K00872 homoserine kinase [EC:2.7.1.39] | (RefSeq) homoserine kinase-like	[E]	Amino acid transport and metabolism	GHMP kinases N terminal domain	Homoserine kinase OS=Arabidopsis thaliana OX=3702 GN=HSK PE=1 SV=1	Homoserine kinase OS=Malus baccata OX=106549 GN=C1H46_004984 PE=3 SV=1	E	Amino acid transport and metabolism	PREDICTED: homoserine kinase-like [Pyrus x bretschneideri]
23936444-23939661	Malus10G015920.1	Cellular Component: integral component of membrane (GO:0016021);; Molecular Function: transmembrane transporter activity (GO:0022857);;	K08150|3.2e-35|thj:104812778|K08150 MFS transporter, SP family, solute carrier family 2 (myo-inositol transporter), member 13 | (RefSeq) inositol transporter 4	[R]	General function prediction only	Sugar (and other) transporter	Monosaccharide-sensing protein 2 OS=Arabidopsis thaliana OX=3702 GN=MSSP2 PE=1 SV=2	MFS domain-containing protein OS=Malus baccata OX=106549 GN=C1H46_004983 PE=4 SV=1	U	Intracellular trafficking, secretion, and vesicular transport	PREDICTED: monosaccharide-sensing protein 2-like [Malus domestica]
23946092-23949060	Malus10G015910.1	Cellular Component: integral component of membrane (GO:0016021);;	K15102|3.9e-148|mdm:103445288|K15102 solute carrier family 25 (mitochondrial phosphate transporter), member 3 | (RefSeq) mitochondrial phosphate carrier protein 1, mitochondrial	[C]	Energy production and conversion	Mitochondrial carrier protein	Mitochondrial phosphate carrier protein 1, mitochondrial OS=Arabidopsis thaliana OX=3702 GN=MPT1 PE=2 SV=1	Uncharacterized protein OS=Malus domestica OX=3750 GN=DVH24_034701 PE=3 SV=1	C	Energy production and conversion	PREDICTED: mitochondrial phosphate carrier protein 1, mitochondrial-like [Malus domestica]
23959488-23964338	Malus10G015900.1	Molecular Function: protein kinase activity (GO:0004672);; Molecular Function: calcium ion binding (GO:0005509);; Molecular Function: ATP binding (GO:0005524);;	K13412|0.0e+00|mdm:103412128|K13412 calcium-dependent protein kinase [EC:2.7.11.1] | (RefSeq) calcium-dependent protein kinase 26	[T]	Signal transduction mechanisms	Protein kinase domain	Calcium-dependent protein kinase 4 OS=Solanum tuberosum OX=4113 GN=CPK4 PE=2 SV=1	Uncharacterized protein OS=Malus baccata OX=106549 GN=C1H46_004981 PE=4 SV=1	T	Signal transduction mechanisms	PREDICTED: LOW QUALITY PROTEIN: calcium-dependent protein kinase 26-like [Malus domestica]
23965278-23968107	Malus10G015890.1	--	K14677|5.2e-34|csat:104719897|K14677 aminoacylase [EC:3.5.1.14] | (RefSeq) uncharacterized protein LOC104719897	[E]	Amino acid transport and metabolism	--	--	Uncharacterized protein OS=Malus baccata OX=106549 GN=C1H46_004980 PE=4 SV=1	E	Amino acid transport and metabolism	PREDICTED: uncharacterized protein LOC103409145 [Malus domestica]
23981607-23982653	Malus10G015880.1	--	--	--	--	--	--	Uncharacterized protein OS=Malus baccata OX=106549 GN=C1H46_004979 PE=4 SV=1	--	--	PREDICTED: uncharacterized protein LOC103445293 [Malus domestica]
23986111-23989654	Malus10G015870.1	Cellular Component: Golgi membrane (GO:0000139);; Molecular Function: pyrimidine nucleotide-sugar transmembrane transporter activity (GO:0015165);; Cellular Component: integral component of membrane (GO:0016021);;	K15272|2.9e-180|mdm:103445292|K15272 solute carrier family 35 (UDP-sugar transporter), member A1/2/3 | (RefSeq) CMP-sialic acid transporter 2-like	[G]	Carbohydrate transport and metabolism	Nucleotide-sugar transporter	CMP-sialic acid transporter 2 OS=Oryza sativa subsp. indica OX=39946 GN=CSTLP2 PE=3 SV=1	Inhibitor_I29 domain-containing protein OS=Malus domestica OX=3750 GN=DVH24_034707 PE=3 SV=1	G	Carbohydrate transport and metabolism	PREDICTED: LOW QUALITY PROTEIN: CMP-sialic acid transporter 4-like [Malus domestica]
23992285-23993707	Malus10G015860.1	Molecular Function: cysteine-type peptidase activity (GO:0008234);;	K16290|3.1e-206|mdm:103445291|K16290 xylem cysteine proteinase [EC:3.4.22.-] | (RefSeq) cysteine protease XCP1-like	[O]	Posttranslational modification, protein turnover, chaperones	Papain family cysteine protease	Cysteine protease XCP2 OS=Arabidopsis thaliana OX=3702 GN=XCP2 PE=1 SV=2	Xylem cysteine proteinase 1-like OS=Pyrus ussuriensis x Pyrus communis OX=2448454 GN=D8674_003533 PE=3 SV=1	O	Posttranslational modification, protein turnover, chaperones	PREDICTED: xylem cysteine proteinase 1-like [Malus domestica]
23994292-23996903	Malus10G015850.1	--	K09680|8.4e-61|cam:101496775|K09680 type II pantothenate kinase [EC:2.7.1.33] | (RefSeq) pantothenate kinase 2	[R]	General function prediction only	Protein of unknown function DUF89	Damage-control phosphatase At2g17340 OS=Arabidopsis thaliana OX=3702 GN=At2g17340 PE=1 SV=1	DUF89 domain-containing protein OS=Pyrus ussuriensis x Pyrus communis OX=2448454 GN=D8674_036552 PE=4 SV=1	H	Coenzyme transport and metabolism	PREDICTED: uncharacterized protein At2g17340-like [Malus domestica]
23999075-23999302	Malus10G015840.1	--	--	--	--	--	--	Uncharacterized protein OS=Malus domestica OX=3750 GN=DVH24_001496 PE=4 SV=1	E	Amino acid transport and metabolism	PREDICTED: uncharacterized protein LOC103448561 isoform X1 [Malus domestica]
23999355-23999757	Malus10G015830.1	--	--	--	--	PDGLE domain	--	Uncharacterized protein OS=Malus domestica OX=3750 GN=DVH24_014455 PE=4 SV=1	E	Amino acid transport and metabolism	PREDICTED: uncharacterized protein LOC103448561 isoform X1 [Malus domestica]
24002490-24003971	Malus10G015820.1	--	--	--	--	--	--	Uncharacterized protein OS=Malus domestica OX=3750 GN=DVH24_034710 PE=4 SV=1	--	--	PREDICTED: uncharacterized protein LOC101306390 [Fragaria vesca subsp. vesca]
24004955-24008154	Malus10G015810.1	Molecular Function: aminoacylase activity (GO:0004046);; Cellular Component: cytoplasm (GO:0005737);; Biological Process: cellular amino acid metabolic process (GO:0006520);; Molecular Function: metallopeptidase activity (GO:0008237);;	K14677|1.0e-179|mdm:103445495|K14677 aminoacylase [EC:3.5.1.14] | (RefSeq) aminoacylase-1-like	[E]	Amino acid transport and metabolism	Peptidase family M20/M25/M40	--	N-acyl-L-amino-acid amidohydrolase OS=Malus domestica OX=3750 GN=DVH24_034711 PE=3 SV=1	E	Amino acid transport and metabolism	PREDICTED: aminoacylase-1-like, partial [Malus domestica]
24018769-24022005	Malus10G015800.1	Molecular Function: nucleic acid binding (GO:0003676);; Molecular Function: RNA-DNA hybrid ribonuclease activity (GO:0004523);;	K22804|1.1e-139|bna:106442438|K22804 structural maintenance of chromosomes protein 6 | (RefSeq) structural maintenance of chromosomes protein 6B-like	[R]	General function prediction only	Reverse transcriptase (RNA-dependent DNA polymerase)	Putative ribonuclease H protein At1g65750 OS=Arabidopsis thaliana OX=3702 GN=At1g65750 PE=3 SV=1	Reverse transcriptase domain-containing protein OS=Pyrus ussuriensis x Pyrus communis OX=2448454 GN=D8674_008315 PE=4 SV=1	L	Replication, recombination and repair	PREDICTED: uncharacterized protein LOC103951630 [Pyrus x bretschneideri]
24029662-24034816	Malus10G015790.1	Cellular Component: extracellular region (GO:0005576);; Cellular Component: cell wall (GO:0005618);; Biological Process: plant-type cell wall organization (GO:0009664);; Cellular Component: membrane (GO:0016020);;	K20628|5.5e-75|adu:107470208|K20628 expansin | (RefSeq) expansin-A8	--	--	Expansin C-terminal domain	Expansin-A20 OS=Arabidopsis thaliana OX=3702 GN=EXPA20 PE=2 SV=1	Uncharacterized protein OS=Malus domestica OX=3750 GN=DVH24_034713 PE=3 SV=1	S	Function unknown	PREDICTED: expansin-A20-like [Pyrus x bretschneideri]
24035321-24037385	Malus10G015780.1	Molecular Function: protein binding (GO:0005515);;	K20131|1.2e-61|eus:EUTSA_v10012815mg|K20131 Rab5 GDP/GTP exchange factor | (RefSeq) hypothetical protein	--	--	PPR repeat family	Protein THYLAKOID ASSEMBLY 8-like, chloroplastic OS=Arabidopsis thaliana OX=3702 GN=THA8L PE=1 SV=1	Pentatricopeptide repeat-containing protein OS=Pyrus ussuriensis x Pyrus communis OX=2448454 GN=D8674_003528 PE=4 SV=1	S	Function unknown	PREDICTED: pentatricopeptide repeat-containing protein At1g62350-like [Malus domestica]
24062201-24062689	Malus10G015770.1	Biological Process: signal transduction (GO:0007165);; Molecular Function: ADP binding (GO:0043531);;	K07466|5.0e-42|fve:101313743|K07466 replication factor A1 | (RefSeq) uncharacterized LOC101313743	--	--	TIR domain	Disease resistance protein RPV1 OS=Vitis rotundifolia OX=103349 GN=RPV1 PE=1 SV=1	ADP-ribosyl cyclase/cyclic ADP-ribose hydrolase OS=Pyrus ussuriensis x Pyrus communis OX=2448454 GN=D8674_003527 PE=4 SV=1	T	Signal transduction mechanisms	PREDICTED: TMV resistance protein N-like [Pyrus x bretschneideri]
24064561-24065597	Malus10G015760.1	--	--	--	--	Leucine Rich repeats (2 copies)	Probable disease resistance protein RPP1 OS=Arabidopsis thaliana OX=3702 GN=RPP1 PE=1 SV=1	Uncharacterized protein OS=Malus domestica OX=3750 GN=DVH24_034719 PE=4 SV=1	--	--	PREDICTED: protein SUPPRESSOR OF npr1-1, CONSTITUTIVE 1-like [Malus domestica]
24097039-24105943	Malus10G015750.1	Molecular Function: ARF guanyl-nucleotide exchange factor activity (GO:0005086);; Biological Process: regulation of ARF protein signal transduction (GO:0032012);;	K18442|0.0e+00|mdm:103445299|K18442 brefeldin A-inhibited guanine nucleotide-exchange protein | (RefSeq) brefeldin A-inhibited guanine nucleotide-exchange protein 1 isoform X2	[U]	Intracellular trafficking, secretion, and vesicular transport	Sec7 domain	Brefeldin A-inhibited guanine nucleotide-exchange protein 1 OS=Arabidopsis thaliana OX=3702 GN=BIG1 PE=2 SV=1	SEC7 domain-containing protein OS=Malus domestica OX=3750 GN=DVH24_034720 PE=4 SV=1	L	Replication, recombination and repair	PREDICTED: LOW QUALITY PROTEIN: brefeldin A-inhibited guanine nucleotide-exchange protein 1 [Malus domestica]
24118544-24121277	Malus10G015740.1	Molecular Function: hydroxymethylglutaryl-CoA reductase (NADPH) activity (GO:0004420);; Cellular Component: endoplasmic reticulum membrane (GO:0005789);; Biological Process: isoprenoid biosynthetic process (GO:0008299);; Biological Process: coenzyme A metabolic process (GO:0015936);; Cellular Component: integral component of membrane (GO:0016021);;	K00021|0.0e+00|mdm:103412133|K00021 hydroxymethylglutaryl-CoA reductase (NADPH) [EC:1.1.1.34] | (RefSeq) 3-hydroxy-3-methylglutaryl-coenzyme A reductase 1-like	[I]	Lipid transport and metabolism	Hydroxymethylglutaryl-coenzyme A reductase	3-hydroxy-3-methylglutaryl-coenzyme A reductase 2 OS=Gossypium hirsutum OX=3635 GN=HMG2 PE=3 SV=1	3-hydroxy-3-methylglutaryl coenzyme A reductase OS=Pyrus ussuriensis x Pyrus communis OX=2448454 GN=D8674_003525 PE=3 SV=1	I	Lipid transport and metabolism	PREDICTED: 3-hydroxy-3-methylglutaryl-coenzyme A reductase 1-like [Malus domestica]
24159763-24160855	Malus10G015730.1	Molecular Function: AT DNA binding (GO:0003680);; Molecular Function: DNA-binding transcription factor activity (GO:0003700);; Cellular Component: nucleus (GO:0005634);;	--	--	--	Plants and Prokaryotes Conserved (PCC) domain	AT-hook motif nuclear-localized protein 25 OS=Arabidopsis thaliana OX=3702 GN=AHL25 PE=1 SV=1	AT-hook motif nuclear-localized protein OS=Malus domestica OX=3750 GN=DVH24_034722 PE=4 SV=1	K	Transcription	PREDICTED: putative DNA-binding protein ESCAROLA [Malus domestica]
24162728-24167392	Malus10G015720.1	Cellular Component: integral component of membrane (GO:0016021);; Molecular Function: cellulose synthase (UDP-forming) activity (GO:0016760);; Biological Process: cellulose biosynthetic process (GO:0030244);; Biological Process: cell wall organization (GO:0071555);;	K20924|0.0e+00|mdm:114827654|K20924 cellulose synthase-like protein [EC:2.4.1.-] | (RefSeq) cellulose synthase-like protein D4	--	--	Cellulose synthase	Cellulose synthase-like protein D4 OS=Arabidopsis thaliana OX=3702 GN=CSLD4 PE=2 SV=1	Uncharacterized protein OS=Malus baccata OX=106549 GN=C1H46_004962 PE=4 SV=1	G	Carbohydrate transport and metabolism	PREDICTED: cellulose synthase-like protein D4 [Malus domestica]
24167847-24173343	Malus10G015710.1	Molecular Function: DNA binding (GO:0003677);; Cellular Component: nucleus (GO:0005634);;	--	[K]	Transcription	ARID/BRIGHT DNA binding domain	AT-rich interactive domain-containing protein 3 OS=Arabidopsis thaliana OX=3702 GN=ARID3 PE=1 SV=1	Uncharacterized protein OS=Malus baccata OX=106549 GN=C1H46_004961 PE=3 SV=1	K	Transcription	PREDICTED: AT-rich interactive domain-containing protein 3-like isoform X2 [Malus domestica]
24186695-24190262	Malus10G015700.1	Biological Process: regulation of transcription, DNA-templated (GO:0006355);; Molecular Function: zinc ion binding (GO:0008270);;	K17604|5.6e-118|pmum:103344202|K17604 zinc finger SWIM domain-containing protein 3 | (RefSeq) protein FAR1-RELATED SEQUENCE 5-like	--	--	FAR1 DNA-binding domain	Protein FAR1-RELATED SEQUENCE 5 OS=Arabidopsis thaliana OX=3702 GN=FRS5 PE=1 SV=1	Protein FAR1-RELATED SEQUENCE 5 OS=Pyrus ussuriensis x Pyrus communis OX=2448454 GN=D8674_003520 PE=3 SV=1	S	Function unknown	PREDICTED: protein FAR1-RELATED SEQUENCE 5 [Malus domestica]
24192814-24196081	Malus10G015690.1	Cellular Component: nucleus (GO:0005634);; Biological Process: regulation of transcription, DNA-templated (GO:0006355);; Molecular Function: zinc ion binding (GO:0008270);;	K13963|4.4e-98|vra:111242705|K13963 serpin B | (RefSeq) uncharacterized protein LOC111242705	--	--	MULE transposase domain	Protein FAR1-RELATED SEQUENCE 9 OS=Arabidopsis thaliana OX=3702 GN=FRS9 PE=2 SV=2	Protein FAR1-RELATED SEQUENCE OS=Malus baccata OX=106549 GN=C1H46_000468 PE=3 SV=1	S	Function unknown	PREDICTED: protein FAR1-RELATED SEQUENCE 9 [Malus domestica]
24196995-24198419	Malus10G015680.1	Cellular Component: integral component of membrane (GO:0016021);;	K01193|5.5e-17|ats:109747879|K01193 beta-fructofuranosidase [EC:3.2.1.26] | (RefSeq) LOC109747879; beta-fructofuranosidase, insoluble isoenzyme 3-like	--	--	Plant protein of unknown function	UPF0481 protein At3g47200 OS=Arabidopsis thaliana OX=3702 GN=At3g47200 PE=2 SV=1	Uncharacterized protein OS=Malus domestica OX=3750 GN=DVH24_034725 PE=4 SV=1	S	Function unknown	PREDICTED: UPF0481 protein At3g47200-like [Pyrus x bretschneideri]
24208833-24211097	Malus10G015670.1	Molecular Function: carbohydrate binding (GO:0030246);; Biological Process: intracellular signal transduction (GO:0035556);;	K03283|8.2e-35|zju:107413482|K03283 heat shock 70kDa protein 1/2/6/8 | (RefSeq) heat shock cognate 70 kDa protein 2-like isoform X1	--	--	Legume lectin domain	L-type lectin-domain containing receptor kinase SIT1 OS=Oryza sativa subsp. japonica OX=39947 GN=SIT1 PE=1 SV=1	Phorbol-ester/DAG-type domain-containing protein OS=Malus domestica OX=3750 GN=DVH24_034726 PE=3 SV=1	S	Function unknown	PREDICTED: uncharacterized protein LOC103445306 [Malus domestica]
24212462-24214419	Malus10G015660.1	Molecular Function: double-stranded DNA binding (GO:0003690);; Biological Process: regulation of transcription, DNA-templated (GO:0006355);;	K15032|5.2e-187|mdm:103445307|K15032 mTERF domain-containing protein, mitochondrial | (RefSeq) transcription termination factor MTERF6, chloroplastic/mitochondrial	[KR]	--	mTERF	Transcription termination factor MTERF6, chloroplastic/mitochondrial OS=Arabidopsis thaliana OX=3702 GN=MTERF6 PE=2 SV=1	Uncharacterized protein OS=Pyrus ussuriensis x Pyrus communis OX=2448454 GN=D8674_003345 PE=3 SV=1	K	Transcription	PREDICTED: uncharacterized protein LOC103445307 [Malus domestica]
24214662-24217270	Malus10G015650.1	Molecular Function: molecular_function (GO:0003674);; Molecular Function: nucleic acid binding (GO:0003676);; Molecular Function: RNA binding (GO:0003723);; Molecular Function: catalytic activity (GO:0003824);; Molecular Function: nuclease activity (GO:0004518);; Molecular Function: endonuclease activity (GO:0004519);; Molecular Function: binding (GO:0005488);; Molecular Function: protein binding…	K03457|3.5e-31|csat:104708770|K03457 nucleobase:cation symporter-1, NCS1 family | (RefSeq) pentatricopeptide repeat-containing protein At4g38150 isoform X1	[R]	General function prediction only	PPR repeat family	Pentatricopeptide repeat-containing protein At4g38150 OS=Arabidopsis thaliana OX=3702 GN=At4g38150 PE=2 SV=1	Uncharacterized protein OS=Malus baccata OX=106549 GN=C1H46_004955 PE=4 SV=1	S	Function unknown	PREDICTED: pentatricopeptide repeat-containing protein At4g38150 [Malus domestica]
24221400-24225556	Malus10G015640.1	Biological Process: intracellular protein transport (GO:0006886);; Cellular Component: integral component of membrane (GO:0016021);; Biological Process: vesicle-mediated transport (GO:0016192);; Cellular Component: membrane coat (GO:0030117);;	K12394|7.2e-85|mdm:103445309|K12394 AP-1 complex subunit sigma 1/2 | (RefSeq) AP-1 complex subunit sigma-1	[U]	Intracellular trafficking, secretion, and vesicular transport	Clathrin adaptor complex small chain	AP-1 complex subunit sigma-1 OS=Arabidopsis thaliana OX=3702 GN=AAP19-1 PE=1 SV=1	RING-type domain-containing protein OS=Malus domestica OX=3750 GN=DVH24_034730 PE=3 SV=1	U	Intracellular trafficking, secretion, and vesicular transport	PREDICTED: AP-1 complex subunit sigma-1 [Malus domestica]
24226368-24238280	Malus10G015630.1	Molecular Function: protein kinase activity (GO:0004672);; Molecular Function: ATP binding (GO:0005524);;	K20715|0.0e+00|mdm:103428062|K20715 phototropin [EC:2.7.11.1] | (RefSeq) LOW QUALITY PROTEIN: phototropin-2-like	--	--	Protein kinase domain	Phototropin-2 OS=Arabidopsis thaliana OX=3702 GN=PHOT2 PE=1 SV=2	Phototropin-2-like OS=Pyrus ussuriensis x Pyrus communis OX=2448454 GN=D8674_003512 PE=4 SV=1	T	Signal transduction mechanisms	PREDICTED: LOW QUALITY PROTEIN: phototropin-2-like [Malus domestica]
24250014-24250988	Malus10G015620.1	Molecular Function: catalytic activity (GO:0003824);; Biological Process: sporopollenin biosynthetic process (GO:0080110);;	K13082|1.6e-35|nnu:104601829|K13082 bifunctional dihydroflavonol 4-reductase/flavanone 4-reductase [EC:1.1.1.219 1.1.1.234] | (RefSeq) dihydroflavonol 4-reductase-like	[V]	Defense mechanisms	NAD dependent epimerase/dehydratase family	Tetraketide alpha-pyrone reductase 1 OS=Arabidopsis thaliana OX=3702 GN=TKPR1 PE=1 SV=1	Tetraketide alpha-pyrone reductase 1-like OS=Pyrus ussuriensis x Pyrus communis OX=2448454 GN=D8674_003509 PE=4 SV=1	V	Defense mechanisms	PREDICTED: tetraketide alpha-pyrone reductase 1-like isoform X1 [Malus domestica]
24270114-24274364	Malus10G015610.1	Molecular Function: catalytic activity (GO:0003824);; Biological Process: sporopollenin biosynthetic process (GO:0080110);;	K09753|2.8e-63|fve:101302179|K09753 cinnamoyl-CoA reductase [EC:1.2.1.44] | (RefSeq) cinnamoyl-CoA reductase 1-like	[V]	Defense mechanisms	NAD dependent epimerase/dehydratase family	Tetraketide alpha-pyrone reductase 1 OS=Arabidopsis thaliana OX=3702 GN=TKPR1 PE=1 SV=1	Tetraketide alpha-pyrone reductase 1-like OS=Pyrus ussuriensis x Pyrus communis OX=2448454 GN=D8674_003508 PE=4 SV=1	V	Defense mechanisms	PREDICTED: tetraketide alpha-pyrone reductase 1-like isoform X1 [Malus domestica]
24277153-24278953	Malus10G015600.1	Molecular Function: catalytic activity (GO:0003824);; Biological Process: sporopollenin biosynthetic process (GO:0080110);;	K09753|3.7e-71|psom:113329997|K09753 cinnamoyl-CoA reductase [EC:1.2.1.44] | (RefSeq) cinnamoyl-CoA reductase 1-like	[V]	Defense mechanisms	NAD dependent epimerase/dehydratase family	Tetraketide alpha-pyrone reductase 1 OS=Arabidopsis thaliana OX=3702 GN=TKPR1 PE=1 SV=1	Epimerase domain-containing protein OS=Malus baccata OX=106549 GN=C1H46_004951 PE=4 SV=1	V	Defense mechanisms	PREDICTED: tetraketide alpha-pyrone reductase 1 [Malus domestica]
24292421-24296676	Malus10G015590.1	Cellular Component: nucleus (GO:0005634);; Molecular Function: NAD-dependent histone deacetylase activity (H3-K14 specific) (GO:0032041);; Molecular Function: metal ion binding (GO:0046872);;	K06067|5.3e-295|mdm:103412136|K06067 histone deacetylase 1/2 [EC:3.5.1.98] | (RefSeq) histone deacetylase 19-like	[B]	Chromatin structure and dynamics	Histone deacetylase domain	Histone deacetylase 19 OS=Arabidopsis thaliana OX=3702 GN=HDA19 PE=1 SV=2	Histone deacetylase OS=Malus domestica OX=3750 GN=DVH24_034733 PE=3 SV=1	B	Chromatin structure and dynamics	PREDICTED: histone deacetylase 19-like [Malus domestica]
24296966-24301501	Malus10G015580.1	Molecular Function: voltage-gated chloride channel activity (GO:0005247);; Cellular Component: integral component of membrane (GO:0016021);;	K05012|2.5e-09|qsu:112027700|K05012 chloride channel 3/4/5 | (RefSeq) H(+)/Cl(-) exchange transporter 5-like	[P]	Inorganic ion transport and metabolism	Voltage gated chloride channel	Chloride channel protein CLC-e OS=Arabidopsis thaliana OX=3702 GN=CLC-E PE=2 SV=2	Chloride channel protein OS=Malus baccata OX=106549 GN=C1H46_004949 PE=3 SV=1	P	Inorganic ion transport and metabolism	PREDICTED: LOW QUALITY PROTEIN: chloride channel protein CLC-e-like [Malus domestica]
24323624-24326044	Malus10G015570.1	Cellular Component: integral component of membrane (GO:0016021);;	K15285|3.8e-76|cmos:111453847|K15285 solute carrier family 35, member E3 | (RefSeq) UDP-rhamnose/UDP-galactose transporter 4-like	[GE]	--	Triose-phosphate Transporter family	UDP-rhamnose/UDP-galactose transporter 1 OS=Arabidopsis thaliana OX=3702 GN=URGT1 PE=1 SV=1	TPT domain-containing protein OS=Malus baccata OX=106549 GN=C1H46_004948 PE=4 SV=1	--	--	PREDICTED: UDP-galactose transporter 2-like [Malus domestica]
24342451-24346204	Malus10G015560.1	Molecular Function: protein binding (GO:0005515);;	K06694|2.6e-14|han:110921539|K06694 26S proteasome non-ATPase regulatory subunit 10 | (RefSeq) 26S proteasome non-ATPase regulatory subunit 10	[R]	General function prediction only	Ankyrin repeats (3 copies)	Ankyrin repeat domain-containing protein 2B OS=Arabidopsis thaliana OX=3702 GN=AKR2B PE=1 SV=1	ANK_REP_REGION domain-containing protein OS=Malus baccata OX=106549 GN=C1H46_004947 PE=4 SV=1	S	Function unknown	PREDICTED: ankyrin repeat domain-containing protein 2-like isoform X1 [Malus domestica]
24349343-24350451	Malus10G015550.1	--	K10268|1.2e-138|pxb:103949537|K10268 F-box and leucine-rich repeat protein 2/20 | (RefSeq) F-box/LRR-repeat protein 12 isoform X1	[R]	General function prediction only	Leucine Rich repeat	F-box/LRR-repeat protein 12 OS=Arabidopsis thaliana OX=3702 GN=FBL12 PE=2 SV=1	Uncharacterized protein OS=Malus baccata OX=106549 GN=C1H46_001933 PE=4 SV=1	S	Function unknown	PREDICTED: F-box/LRR-repeat protein 12 [Pyrus x bretschneideri]
24351075-24352055	Malus10G015540.1	Molecular Function: DNA-binding transcription factor activity (GO:0003700);;	K20557|2.0e-15|egu:105038003|K20557 transcription factor VIP1 | (RefSeq) transcription factor VIP1-like	--	--	Basic region leucine zipper	Transcription factor RF2a OS=Oryza sativa subsp. japonica OX=39947 GN=RF2a PE=1 SV=1	BZIP domain-containing protein OS=Malus baccata OX=106549 GN=C1H46_004945 PE=4 SV=1	--	--	PREDICTED: transcription factor RF2a-like [Malus domestica]
24354161-24356259	Malus10G015530.1	Cellular Component: integral component of membrane (GO:0016021);; Molecular Function: metal ion binding (GO:0046872);; Biological Process: oxidation-reduction process (GO:0055114);;	--	[T]	Signal transduction mechanisms	DOMON domain	Cytochrome b561 and DOMON domain-containing protein At3g07570 OS=Arabidopsis thaliana OX=3702 GN=At3g07570 PE=2 SV=1	Uncharacterized protein OS=Malus baccata OX=106549 GN=C1H46_004944 PE=4 SV=1	T	Signal transduction mechanisms	PREDICTED: putative ferric-chelate reductase 1 [Malus domestica]
24357342-24360653	Malus10G015520.1	Molecular Function: RNA binding (GO:0003723);; Molecular Function: ribonuclease T2 activity (GO:0033897);;	K01166|1.1e-161|mdm:103445320|K01166 ribonuclease T2 [EC:4.6.1.19] | (RefSeq) ribonuclease 2-like	[A]	RNA processing and modification	Ribonuclease T2 family	Ribonuclease 2 OS=Arabidopsis thaliana OX=3702 GN=RNS2 PE=2 SV=1	Ribonuclease T(2) OS=Pyrus ussuriensis x Pyrus communis OX=2448454 GN=D8674_003500 PE=3 SV=1	A	RNA processing and modification	PREDICTED: ribonuclease 2-like [Malus domestica]
24390352-24391704	Malus10G015510.1	Cellular Component: integral component of membrane (GO:0016021);;	K01193|1.1e-14|ats:109747879|K01193 beta-fructofuranosidase [EC:3.2.1.26] | (RefSeq) LOC109747879; beta-fructofuranosidase, insoluble isoenzyme 3-like	--	--	Plant protein of unknown function	UPF0481 protein At3g47200 OS=Arabidopsis thaliana OX=3702 GN=At3g47200 PE=2 SV=1	Uncharacterized protein OS=Pyrus ussuriensis x Pyrus communis OX=2448454 GN=D8674_003365 PE=4 SV=1	S	Function unknown	PREDICTED: UPF0481 protein At3g47200-like [Malus domestica]
24409653-24413816	Malus10G015500.1	Molecular Function: transcription coregulator activity (GO:0003712);; Biological Process: regulation of transcription by RNA polymerase II (GO:0006357);; Cellular Component: mediator complex (GO:0016592);;	--	--	--	--	Mediator of RNA polymerase II transcription subunit 19a OS=Arabidopsis thaliana OX=3702 GN=MED19A PE=1 SV=1	Uncharacterized protein OS=Malus baccata OX=106549 GN=C1H46_004943 PE=4 SV=1	S	Function unknown	PREDICTED: mediator of RNA polymerase II transcription subunit 19a isoform X1 [Malus domestica]
24447421-24454836	Malus10G015490.1	Biological Process: signal transduction (GO:0007165);; Cellular Component: integral component of membrane (GO:0016021);; Molecular Function: ADP binding (GO:0043531);;	K00695|3.5e-111|mtr:MTR_6g478030|K00695 sucrose synthase [EC:2.4.1.13] | (RefSeq) sucrose synthase	--	--	TIR domain	Disease resistance protein RUN1 OS=Vitis rotundifolia OX=103349 GN=RUN1 PE=1 SV=1	ADP-ribosyl cyclase/cyclic ADP-ribose hydrolase OS=Pyrus ussuriensis x Pyrus communis OX=2448454 GN=D8674_003497 PE=4 SV=1	S	Function unknown	PREDICTED: TMV resistance protein N-like [Pyrus x bretschneideri]
24547524-24552204	Malus10G015480.1	Cellular Component: integral component of membrane (GO:0016021);;	K02184|5.5e-220|ini:109182789|K02184 formin 2 | (RefSeq) formin-like protein 1	[TZ]	--	Formin Homology 2 Domain	Formin-like protein 1 OS=Arabidopsis thaliana OX=3702 GN=FH1 PE=1 SV=1	Formin-like protein OS=Malus domestica OX=3750 GN=DVH24_034752 PE=3 SV=1	--	--	PREDICTED: formin-like protein 1 [Malus domestica]
24555702-24559363	Malus10G015470.1	--	K17361|3.6e-255|mdm:103401296|K17361 acyl-coenzyme A thioesterase 9 [EC:3.1.2.-] | (RefSeq) acyl-coenzyme A thioesterase 9, mitochondrial-like	[I]	Lipid transport and metabolism	Thioesterase superfamily	--	Uncharacterized protein OS=Malus domestica OX=3750 GN=DVH24_016862 PE=4 SV=1	I	Lipid transport and metabolism	PREDICTED: acyl-coenzyme A thioesterase 9, mitochondrial-like [Malus domestica]
24567406-24568536	Malus10G015460.1	Molecular Function: ADP binding (GO:0043531);;	K13459|6.0e-54|nnu:104598357|K13459 disease resistance protein RPS2 | (RefSeq) disease resistance protein At4g27190-like	[T]	Signal transduction mechanisms	NB-ARC domain	Disease resistance protein At4g27190 OS=Arabidopsis thaliana OX=3702 GN=At4g27190 PE=2 SV=1	NB-ARC domain-containing protein OS=Malus domestica OX=3750 GN=DVH24_034755 PE=4 SV=1	T	Signal transduction mechanisms	PREDICTED: probable disease resistance protein At1g61300 [Malus domestica]
24570637-24572100	Malus10G015450.1	--	K07466|2.9e-130|pxb:108868623|K07466 replication factor A1 | (RefSeq) uncharacterized protein LOC108868623	--	--	Replication factor-A C terminal domain	--	Uncharacterized protein OS=Malus domestica OX=3750 GN=DVH24_026989 PE=4 SV=1	L	Replication, recombination and repair	PREDICTED: replication factor A protein 1-like [Malus domestica]
24572796-24575122	Malus10G015440.1	--	--	--	--	--	--	Uncharacterized protein OS=Malus domestica OX=3750 GN=DVH24_034756 PE=4 SV=1	--	--	--
24592746-24596590	Malus10G015430.1	Molecular Function: nucleic acid binding (GO:0003676);; Biological Process: DNA integration (GO:0015074);;	K01303|1.5e-82|fve:101311565|K01303 acylaminoacyl-peptidase [EC:3.4.19.1] | (RefSeq) uncharacterized LOC101311565	[R]	General function prediction only	Reverse transcriptase (RNA-dependent DNA polymerase)	RNA-directed DNA polymerase homolog OS=Oenothera berteroana OX=3950 PE=4 SV=1	Endonuclease OS=Malus baccata OX=106549 GN=C1H46_001652 PE=4 SV=1	--	--	PREDICTED: uncharacterized protein LOC103410170 [Malus domestica]
24604807-24607215	Malus10G015420.1	Cellular Component: integral component of membrane (GO:0016021);; Molecular Function: protein dimerization activity (GO:0046983);;	K18757|1.7e-26|nta:107764024|K18757 la-related protein 1 | (RefSeq) la-related protein 1A-like	--	--	Domain of unknown function (DUF4371)	--	Disease resistance TIR-NBS-LRR class protein (Fragment) OS=Prunus dulcis OX=3755 GN=Prudu_008734 PE=4 SV=1	S	Function unknown	PREDICTED: zinc finger MYM-type protein 1-like [Malus domestica]
24622124-24635146	Malus10G015410.1	Biological Process: methionine biosynthetic process (GO:0009086);; Molecular Function: S-methyl-5-thioribose kinase activity (GO:0046522);;	K00899|2.9e-243|mdm:103425089|K00899 5-methylthioribose kinase [EC:2.7.1.100] | (RefSeq) methylthioribose kinase-like	--	--	Phosphotransferase enzyme family	Methylthioribose kinase OS=Arabidopsis thaliana OX=3702 GN=MTK PE=1 SV=1	S-methyl-5-thioribose kinase OS=Malus domestica OX=3750 GN=DVH24_034757 PE=3 SV=1	S	Function unknown	PREDICTED: methylthioribose kinase-like [Pyrus x bretschneideri]
24638459-24639705	Malus10G015400.1	--	--	--	--	Peptidase of plants and bacteria	Basic secretory protease (Fragments) OS=Boswellia serrata OX=613112 PE=1 SV=1	Uncharacterized protein OS=Malus domestica OX=3750 GN=DVH24_034309 PE=4 SV=1	S	Function unknown	PREDICTED: uncharacterized protein LOC103445323 [Malus domestica]
24667683-24670917	Malus10G015390.1	Molecular Function: protein kinase activity (GO:0004672);; Molecular Function: ATP binding (GO:0005524);; Cellular Component: integral component of membrane (GO:0016021);;	K13415|7.5e-94|mcha:111005517|K13415 protein brassinosteroid insensitive 1 [EC:2.7.10.1 2.7.11.1] | (RefSeq) protein BRASSINOSTEROID INSENSITIVE 1	--	--	Protein tyrosine and serine/threonine kinase	Probably inactive leucine-rich repeat receptor-like protein kinase At5g48380 OS=Arabidopsis thaliana OX=3702 GN=At5g48380 PE=1 SV=1	Protein kinase domain-containing protein OS=Malus baccata OX=106549 GN=C1H46_004922 PE=4 SV=1	T	Signal transduction mechanisms	PREDICTED: probably inactive leucine-rich repeat receptor-like protein kinase At5g48380 [Malus domestica]
